# Supplementary material for: Validation of Reference Genes for Relative Quantitative Gene Expression Studies in Cassava (Manihot esculenta Crantz) by Using Quantitative Real-Time PCR
Source: Front Plant Sci. 2016 May 19;7:680. doi: 10.3389/fpls.2016.00680 (PMC4871855; doi:10.3389/fpls.2016.00680)
Supplement: Supplementary file 1 [file Data_Sheet_1.XLSX]

## Sheet: Top gene lists
Supplemental Table 1. TOP gene lists with lowest coefficients of variantion （SD/MV)
The gene in each list are sorted by mean expression value
A1.Developmental Series / 10 transcriptome data							A2. Arg7 drought stress / 10 transcriptome data							A3. SC124 drought stress / 12 transcriptome data
gene_ID	AGI code		Mean Value	SD	SD/MV	Rank	gene_ID	AGI code		Mean Value	SD	SD/MV	Rank	gene_ID	AGI code		Mean Value	SD	SD/MV	Rank
cassava4.1_008646m	AT1G16180	Serinc-domain containing serine and sphingolipid biosynthesis protein	132.19	20.4586	0.154767	57	cassava4.1_008788m	AT3G05840	ATSK12 Protein kinase superfamily protein	125.378	9.97445	0.0795554	24	cassava4.1_017133m	AT4G02450.1	HSP20-like chaperones superfamily protein	130.988	15.1882	0.115951	81
cassava4.1_006757m	AT2G34250	SecY protein transport family protein	96.7162	16.0951	0.166416	92	cassava4.1_009956m	AT4G17520	Hyaluronan / mRNA binding family	123.647	11.5498	0.0934092	52	cassava4.1_008381m	AT2G45260.1	Plant protein of unknown function (DUF641)	90.7123	10.8237	0.119319	100
cassava4.1_011319m	AT1G33970	P-loop containing nucleoside triphosphate hydrolases superfamily protein	83.8964	11.299	0.134677	29	cassava4.1_018976m	AT2G02180	TOM3 tobamovirus multiplication protein 3	111.996	7.36604	0.0657704	6	cassava4.1_030816m	AT3G03610.1	ELMO/CED-12 family protein	83.0036	8.58378	0.103415	39
cassava4.1_014799m	AT2G05840	20S proteasome subunit PAA2	82.0865	11.2533	0.13709	32	cassava4.1_013842m	AT3G55460	SCL30 SC35-like splicing factor 30	85.2098	6.33044	0.0742924	15	cassava4.1_017536m	AT3G07580.1		77.2555	9.02966	0.116881	85
cassava4.1_010165m	AT4G17520	Hyaluronan / mRNA binding family	64.1542	10.6005	0.165234	88	cassava4.1_018967m			76.2324	6.71949	0.0881449	37	cassava4.1_003449m	AT3G13772.1	TMN7 transmembrane nine 7	73.3224	6.01982	0.0821007	9
cassava4.1_009694m	AT2G30980	SHAGGY-related protein kinase dZeta	62.9739	9.04864	0.143689	40	cassava4.1_015692m			67.3493	6.57085	0.0975638	67	cassava4.1_013624m	AT3G55530.1	TOPP4 RING/U-box superfamily protein	57.8439	6.43252	0.111205	61
cassava4.1_013736m	AT3G27430	N-terminal nucleophile aminohydrolases (Ntn hydrolases) superfamily protein	58.3416	9.22687	0.158153	71	cassava4.1_003449m	AT3G13772	TMN7 transmembrane nine 7	64.8146	4.91944	0.0759002	18	cassava4.1_007707m	AT1G43190.1	PTB3 polypyrimidine tract-binding protein 3	50.758	5.89542	0.116148	82
cassava4.1_017977m	AT1G17880	basic transcription factor 3	56.3366	6.95107	0.123385	16	cassava4.1_006917m	AT2G41060	RNA-binding (RRM/RBD/RNP motifs) family protein	62.8863	4.64872	0.0739225	13	cassava4.1_012490m	AT3G60800.1	DHHC-type zinc finger family protein	49.913	5.703	0.114259	72
cassava4.1_016667m	AT1G09920	TRAF-type zinc finger-related	55.766	6.91498	0.124	17	cassava4.1_004939m	AT2G17200	DSK2ubiquitin family protein	59.6465	4.01309	0.0672813	7	cassava4.1_010236m	AT4G27780.1	ACBP2 acyl-CoA binding protein 2	45.2917	4.75258	0.104933	45
cassava4.1_011664m	AT3G11910	ubiquitin-specific protease 13	54.732	8.74421	0.159764	74	cassava4.1_018050m	AT2G42210	OEP16-3 Mitochondrial import inner membrane translocase subunit Tim17/Tim22/Tim23 family protein	58.8849	5.90588	0.100295	78	cassava4.1_007822m	AT1G67850.1	Protein of unknown function (DUF707)	44.6817	3.63061	0.0812551	7
cassava4.1_007094m	AT4G31990	aspartate aminotransferase 5	52.9351	6.62987	0.125245	18	cassava4.1_010564m	AT2G47470	UNE5 thioredoxin family protein	56.0579	5.56715	0.0993107	74	cassava4.1_017704m	AT3G50360.1	CEN2 centrin2	44.6112	4.18122	0.0937259	23
cassava4.1_006480m	AT3G59990	methionine aminopeptidase 2B	46.9589	7.819	0.166507	93	cassava4.1_005588m	AT3G04610	FLK RNA-binding KH domain-containing protein	52.4356	5.23901	0.0999131	75	cassava4.1_008665m	AT1G04850.1	ubiquitin-associated (UBA)/TS-N domain-containing protein	42.9487	4.73664	0.110286	57
cassava4.1_010442m	AT5G50850	Transketolase family protein	45.5887	5.77673	0.126714	21	cassava4.1_012496m	AT1G10430	PP2A-2 protein phosphatase 2A-2	51.5918	4.63004	0.0897437	40	cassava4.1_014237m	AT5G06140.1	SNX1 sorting nexin 1	42.6475	4.78477	0.112193	65
cassava4.1_006468m	AT4G00660	RNAhelicase-like 8	45.2057	6.3175	0.13975	35	cassava4.1_013223m	AT4G18040	EIF4E eukaryotic translation initiation factor 4E	50.5098	5.09301	0.100832	79	cassava4.1_022629m	AT5G22040.1		42.0869	4.91085	0.116684	84
cassava4.1_011716m	AT1G14340	RNA-binding (RRM/RBD/RNP motifs) family protein	44.0069	5.04585	0.114661	10	cassava4.1_008186m	AT5G11200	DEAD/DEAH box RNA helicase family protein	49.1858	4.51815	0.0918589	46	cassava4.1_009860m	AT1G79230.1	MST1 mercaptopyruvate sulfurtransferase 1	40.1475	2.82234	0.0702993	2
cassava4.1_015692m	AT3G51610		42.8278	7.00968	0.163671	84	cassava4.1_008933m	AT2G43790	MPK6 MAP kinase 6	45.6709	3.56951	0.0781571	22	cassava4.1_017337m	AT3G63030.1	MBD4 methyl-CPG-binding domain 4	40.107	4.00145	0.0997693	33
cassava4.1_014165m	AT4G21450	PapD-like superfamily protein	40.2312	6.57143	0.163342	83	cassava4.1_004166m	AT2G01970	Endomembrane protein 70 protein family	45.306	3.49721	0.077191	21	cassava4.1_006391m	AT5G63890.1	HDH histidinol dehydrogenase	39.5604	4.60889	0.116503	83
cassava4.1_004262m	AT5G48160	Protein of unknown function (DUF1423)	39.7079	6.23499	0.157021	65	cassava4.1_015292m	AT1G06890	nodulin MtN21 /EamA-like transporter family protein	45.2946	4.70091	0.103785	94	cassava4.1_008940m	AT4G38630.1	RPN10 regulatory particle non-ATPase 10	38.0818	3.92431	0.10305	38
cassava4.1_013518m	AT4G17640	casein kinase II beta chain 2	39.3209	5.93632	0.150971	52	cassava4.1_011122m	AT1G21870	GONST5 golgi nucleotide sugar transporter 5	45.0744	3.32397	0.073744	12	cassava4.1_019342m	AT5G23880.1	CPSF100 cleavage and polyadenylation specificity factor 100	34.9	3.81818	0.109403	55
cassava4.1_001869m	AT4G13780	methionine--tRNA ligase, putative / methionyl-tRNA synthetase, putative / MetRS, putative	38.2424	6.38521	0.166967	97	cassava4.1_000716m	AT1G07670	ECA4 endomembrane-type CA-ATPase 4	43.1601	4.43658	0.102793	86	cassava4.1_015435m	AT3G60360.1	EDA14 embryo sac development arrest 14	34.6149	2.81254	0.0812523	6
cassava4.1_014335m	AT3G62870	Ribosomal protein L7Ae/L30e/S12e/Gadd45 family protein	37.5121	3.48612	0.0929334	1	cassava4.1_008333m	AT3G05940	Protein of unknown function (DUF300)	42.8082	4.33234	0.101203	80	cassava4.1_008271m	AT1G76900.1	TLP1 tubby like protein 1	34.3998	3.18886	0.0926999	22
cassava4.1_008180m	AT1G65320	Cystathionine beta-synthase (CBS) family protein	35.2395	5.73541	0.162755	79	cassava4.1_006391m	AT5G63890	HDH histidinol dehydrogenase	41.6312	4.29587	0.103189	91	cassava4.1_015381m	AT3G52940.1	FK Ergosterol biosynthesis ERG4/ERG24 family	33.7115	4.0035	0.118758	95
cassava4.1_002624m	AT5G26830	Threonyl-tRNA synthetase	34.3518	4.67998	0.136237	30	cassava4.1_029062m	AT1G80360	Pyridoxal phosphate (PLP)-dependent transferases superfamily protein	40.7733	4.22761	0.103686	93	cassava4.1_019130m	AT3G45020.1	Ribosomal L18p/L5e family protein	32.5577	3.61062	0.110899	59
cassava4.1_008076m	AT1G35620	PDI-like 5-2	32.4825	5.37571	0.165495	89	cassava4.1_003427m	AT5G57580	Calmodulin-binding protein	40.5283	3.98704	0.0983765	71	cassava4.1_009050m	AT2G01470.1	STL2P SEC12P-like 2 protein	31.8826	3.80198	0.11925	99
cassava4.1_009845m	AT1G79230	mercaptopyruvate sulfurtransferase 1	31.4381	4.87939	0.155206	58	cassava4.1_006445m	AT1G20200	EMB2719 PAM domain (PCI/PINT associated module) protein	40.4628	2.1177	0.0523369	2	cassava4.1_012049m	AT3G58180.1	ARM repeat superfamily protein	31.5538	3.30405	0.104712	44
cassava4.1_004358m	AT5G08560	transducin family protein / WD-40 repeat family protein	31.3727	4.39378	0.140051	37	cassava4.1_008940m	AT4G38630	RPN10 regulatory particle non-ATPase 10	39.5036	4.04795	0.10247	85	cassava4.1_010098m	AT3G04830.1	Protein prenylyltransferase superfamily protein	30.8582	3.2287	0.10463	43
cassava4.1_019538m	AT3G59280	Protein Transporter, Pam16	31.2686	3.96281	0.126734	22	cassava4.1_014261m	AT1G02090	FUS5 Proteasome component (PCI) domain protein	39.4699	4.16619	0.105554	98	cassava4.1_006884m	AT4G38630.1	RPN10 regulatory particle non-ATPase 10	30.0315	2.88615	0.0961039	25
cassava4.1_006676m	AT2G19540	Transducin family protein / WD-40 repeat family protein	29.5537	4.89587	0.16566	90	cassava4.1_012635m	AT3G12480	NF-YC11 nuclear factor Y, subunit C11	39.2837	3.51332	0.0894347	38	cassava4.1_018152m	AT5G23090.1	NF-YB13 nuclear factor Y, subunit B13	29.7085	3.42775	0.115379	75
cassava4.1_011847m	AT2G22720	SPT2 chromatin protein	29.3466	3.93893	0.134221	28	cassava4.1_010236m	AT4G27780	ACBP2 acyl-CoA binding protein 2	37.4648	3.67471	0.0980845	70	cassava4.1_012454m	AT2G32080.2	PUR ALPHA-1 purin-rich alpha 1	29.052	3.30521	0.113769	69
cassava4.1_007646m	AT3G52120	SWAP (Suppressor-of-White-APricot)/surp domain-containing protein / D111/G-patch domain-containing protein	28.5718	4.34155	0.151952	54	cassava4.1_013667m	AT4G38790	ER lumen protein retaining receptor family protein	37.3599	2.92428	0.0782734	23	cassava4.1_011774m	AT1G25420.1	Regulator of Vps4 activity in the MVB pathway protein	28.854	2.60034	0.0901205	19
cassava4.1_003121m	AT3G03940	Protein kinase family protein	27.9034	3.81936	0.136878	31	cassava4.1_006148m	AT4G35230	BSK1 BR-signaling kinase 1	37.0252	2.6361	0.0711976	10	cassava4.1_016019m	AT1G06060.1	LisH and RanBPM domains containing protein	28.2232	3.03829	0.107652	52
cassava4.1_013009m	AT1G53580	glyoxalase II 3	26.8484	3.75385	0.139817	36	cassava4.1_010054m	AT2G35060	KUP11 K+ uptake permease 11	34.8057	3.39691	0.0975963	68	cassava4.1_007026m	AT5G55130.1	CNX5 co-factor for nitrate, reductase and xanthine dehydrogenase 5	27.839	3.2848	0.117993	90
cassava4.1_028112m	AT2G32170	S-adenosyl-L-methionine-dependent methyltransferases superfamily protein	26.3097	4.1877	0.159169	72	cassava4.1_009175m	AT2G20360	NAD(P)-binding Rossmann-fold superfamily protein	34.6122	2.84445	0.0821804	26	cassava4.1_002129m	AT2G38040.1	CAC3 acetyl Co-enzyme a carboxylase carboxyltransferase alpha subunit	27.7604	2.88643	0.103977	42
cassava4.1_005586m	AT4G19670	RING/U-box superfamily protein	25.742	4.02175	0.156233	61	cassava4.1_001542m	AT5G62000	ARF2 auxin response factor 2	34.604	3.61867	0.104574	96	cassava4.1_012133m	AT2G39840.1	tTOPP4 ype one serine/threonine protein phosphatase 4	27.5741	3.23565	0.117344	88
cassava4.1_008565m	AT5G63640	ENTH/VHS/GAT family protein	25.5345	3.82687	0.14987	49	cassava4.1_011877m	AT1G19800	TGD1 trigalactosyldiacylglycerol 1	33.7551	3.151	0.0933489	51	cassava4.1_016533m	AT2G27110.1	FRS3 FAR1-related sequence 3	27.4004	2.45839	0.089721	18
cassava4.1_000886m	AT5G15400	U-box domain-containing protein	24.7701	3.16234	0.127668	24	cassava4.1_012705m	AT2G30050	transducin family protein / WD-40 repeat family protein	33.5182	3.44848	0.102884	87	cassava4.1_002253m	AT1G71820.1	SEC6	27.319	2.96678	0.108597	54
cassava4.1_005706m	AT1G17720	Protein phosphatase 2A, regulatory subunit PR55	24.4682	2.28207	0.0932667	2	cassava4.1_011986m	AT3G57890	Tubulin binding cofactor C domain-containing protein	33.42	2.75651	0.0824807	28	cassava4.1_016725m	AT2G35900.1		26.7223	2.96657	0.111015	60
cassava4.1_034124m	AT2G38610	RNA-binding KH domain-containing protein	23.3489	3.84974	0.164878	86	cassava4.1_009493m	AT4G24820	26S proteasome, regulatory subunit Rpn7;Proteasome component (PCI) domain	32.4722	3.06897	0.0945108	59	cassava4.1_008565m	AT5G63640.1	ENTH/VHS/GAT family protein	26.6101	3.14539	0.118203	91
cassava4.1_028848m	AT3G04710	ankyrin repeat family protein	22.9862	3.76944	0.163987	85	cassava4.1_008669m	AT5G15610	Proteasome component (PCI) domain protein	32.221	3.29913	0.102391	84	cassava4.1_001965m	AT1G75850.1	VPS35B VPS35 homolog B	25.838	2.80018	0.108375	53
cassava4.1_006719m	AT5G54310	ARF-GAP domain 5	22.7168	3.55455	0.156472	62	cassava4.1_014546m	AT2G15240	UNC-50 family protein	31.8675	2.92745	0.091863	47	cassava4.1_012949m	AT3G09850.1	D111/G-patch domain-containing protein	25.1276	2.25338	0.0896774	17
cassava4.1_009504m	AT1G36050	Endoplasmic reticulum vesicle transporter protein	22.5549	3.32142	0.147259	44	cassava4.1_003850m	AT2G42520	P-loop containing nucleoside triphosphate hydrolases superfamily protein	31.7043	2.20226	0.0694626	9	cassava4.1_009010m	AT3G60590.3		25.0999	2.0517	0.0817413	8
cassava4.1_006884m	AT4G38630	regulatory particle non-ATPase 10	22.3343	2.35305	0.105356	6	cassava4.1_007902m	AT3G26618	ERF1-3 eukaryotic release factor 1-3	31.4662	2.17249	0.069042	8	cassava4.1_002659m	AT5G19330.1	ARIA ARM repeat protein interacting with ABF2	25.0536	2.29769	0.0917109	21
cassava4.1_006154m	AT5G23630	phosphate deficiency response 2	22.1898	3.11077	0.140189	38	cassava4.1_005713m	AT1G20200	EMB2719 PAM domain (PCI/PINT associated module) protein	31.4234	2.96659	0.0944069	58	cassava4.1_010000m	AT1G25380.1	NDT2 NAD+ transporter 2	24.5451	2.5027	0.101964	37
cassava4.1_033368m	AT2G45530	RING/U-box superfamily protein	22.0849	3.58609	0.162378	77	cassava4.1_004303m			31.3754	2.95888	0.0943058	57	cassava4.1_004289m	AT4G25230.1	RIN2 RPM1 interacting protein 2	24.3436	2.41246	0.0991005	31
cassava4.1_005039m	AT4G15415	Protein phosphatase 2A regulatory B subunit family protein	21.5786	3.59436	0.166571	94	cassava4.1_015687m	AT5G65260	RNA-binding (RRM/RBD/RNP motifs) family protein	30.5886	2.85866	0.0934552	53	cassava4.1_000882m	AT4G36630.1	EMB2754 Vacuolar sorting protein 39	23.7823	2.10241	0.0884023	15
cassava4.1_001787m	AT4G39080	vacuolar proton ATPase A3	21.5662	3.191	0.147963	46	cassava4.1_001776m	AT5G46210	CUL4 cullin4	30.49	3.20633	0.10516	97	cassava4.1_004740m	AT2G23420.1	NAPRT2 nicotinate phosphoribosyltransferase 2	23.7691	2.8318	0.119138	98
cassava4.1_016591m	AT1G55520	TATA binding protein 2	21.2296	2.15768	0.101636	5	cassava4.1_012498m	AT3G59770	SAC9 sacI homology domain-containing protein / WW domain-containing protein	29.7424	2.50872	0.0843484	29	cassava4.1_004646m	AT3G57890.1	Tubulin binding cofactor C domain-containing protein	23.3896	2.47986	0.106024	48
cassava4.1_002613m	AT4G26450		20.4059	2.59981	0.127405	23	cassava4.1_006884m	AT4G38630	RPN10 regulatory particle non-ATPase 10	29.418	2.65227	0.090158	41	cassava4.1_015529m	AT3G56820.1		23.1954	2.64324	0.113955	71
cassava4.1_024353m	AT5G45110	NPR1-like protein 3	20.2646	2.56358	0.126505	20	cassava4.1_013760m			28.4948	2.88471	0.101236	81	cassava4.1_010900m	AT4G26980.1	RNI-like superfamily protein	23.1566	2.62148	0.113207	66
cassava4.1_001611m	AT1G07990	SIT4 phosphatase-associated family protein	19.6099	2.97281	0.151598	53	cassava4.1_006506m	AT3G61140	FUS6 26S proteasome, regulatory subunit Rpn7;Proteasome component (PCI) domain	28.0985	1.79909	0.0640282	5	cassava4.1_013191m	AT1G71190.1	SAG18 senescence associated gene 18	22.9952	2.42988	0.105669	46
cassava4.1_003231m	AT1G27510	Protein of unknown function (DUF3506)	19.2599	2.81746	0.146286	41	cassava4.1_005889m	AT5G06160	ATOsplicing factor-related	27.9918	1.74735	0.0624237	4	cassava4.1_014967m	AT3G10220.1	tubulin folding cofactor B	22.5145	2.67885	0.118983	97
cassava4.1_005999m	AT5G64500	Major facilitator superfamily protein	19.1395	3.22539	0.16852	100	cassava4.1_014967m	AT3G10220	tubulin folding cofactor B	27.8669	2.6451	0.0949189	61	cassava4.1_017162m	AT2G06010.1	ORG4 OBP3-responsive gene 4	22.4384	2.59616	0.115702	78
cassava4.1_014546m	AT2G15240	UNC-50 family protein	18.9424	2.98886	0.157786	70	cassava4.1_018350m	AT3G24730	mRNA splicing factor, thioredoxin-like U5 snRNP	27.4519	2.71828	0.0990197	72	cassava4.1_006720m	AT5G63610.1	CDKE;1 cyclin-dependent kinase E;1	22.1183	2.34061	0.105822	47
cassava4.1_005537m	AT1G61670	Lung seven transmembrane receptor family protein	18.8519	2.91426	0.154587	56	cassava4.1_002659m	AT5G19330	ARIA ARM repeat protein interacting with ABF2	26.6668	2.51171	0.0941886	56	cassava4.1_008545m	AT1G54340.1	ICDH isocitrate dehydrogenase	21.8005	2.43966	0.111908	62
cassava4.1_005343m	AT1G48790	associated molecule with the SH3 domain of STAM 1	18.6904	2.78668	0.149096	47	cassava4.1_011892m			26.3868	2.78854	0.105679	100	cassava4.1_009535m	AT2G42810.2	PP5.2 protein phosphatase 5.2	21.3621	2.39309	0.112025	63
cassava4.1_006776m	AT3G48440	Zinc finger C-x8-C-x5-C-x3-H type family protein	18.5898	2.02913	0.109153	9	cassava4.1_008000m			25.9071	2.47988	0.0957221	62	cassava4.1_004360m	AT2G41790.1	Insulinase (Peptidase family M16) family protein	21.3562	2.53074	0.118501	93
cassava4.1_005081m	AT1G36280	L-Aspartase-like family protein	18.5195	2.71109	0.146391	42	cassava4.1_004288m	AT1G10580	Transducin/WD40 repeat-like superfamily protein	25.8949	2.27643	0.0879104	36	cassava4.1_026024m	AT2G02370.1	SNARE associated Golgi protein family	21.1811	2.37591	0.112171	64
cassava4.1_003988m	AT1G43690	ubiquitin interaction motif-containing protein	18.3941	2.54482	0.13835	34	cassava4.1_007881m	AT3G09470	Major facilitator superfamily protein	25.8317	2.44796	0.0947657	60	cassava4.1_012890m	AT5G27830.1		20.3603	2.11202	0.103732	41
cassava4.1_001589m	AT5G23890		17.7432	2.76753	0.155977	60	cassava4.1_012178m	AT4G02730	Transducin/WD40 repeat-like superfamily protein	25.5664	2.22292	0.0869469	33	cassava4.1_014552m	AT1G10310.1	NAD(P)-binding Rossmann-fold superfamily protein	20.326	2.03267	0.100003	34
cassava4.1_004952m	AT3G15070	RING/U-box superfamily protein	16.7673	2.77855	0.165713	91	cassava4.1_032341m	AT4G35580	NTL9 NAC transcription factor-like 9	25.1146	2.29746	0.0914789	45	cassava4.1_013249m	AT3G07750.1	3\'-5\'-exoribonuclease family protein	18.926	1.82671	0.0965184	26
cassava4.1_002924m	AT3G03570	Protein of unknown function (DUF3550/UPF0682)	16.7278	1.77926	0.106365	7	cassava4.1_003988m	AT1G43690	ubiquitin interaction motif-containing protein	24.5881	2.53228	0.102988	89	cassava4.1_009366m	AT4G12560.1	CPR30 F-box and associated interaction domains-containing protein	18.7511	2.12528	0.113341	67
cassava4.1_001927m	AT2G47330	P-loop containing nucleoside triphosphate hydrolases superfamily protein	16.0786	1.95905	0.121842	15	cassava4.1_000029m	AT1G80070	SUS2 Pre-mRNA-processing-splicing factor	24.2941	1.8574	0.0764549	20	cassava4.1_010455m	AT4G23660.1	PPT1 polyprenyltransferase 1	18.4434	2.12246	0.11508	74
cassava4.1_013477m			15.4927	2.40675	0.155347	59	cassava4.1_007904m	AT1G13570	F-box/RNI-like superfamily protein	24.0225	2.50197	0.104152	95	cassava4.1_014702m	AT5G09320.1	VPS9B Vacuolar sorting protein 9 (VPS9) domain	17.8798	1.95832	0.109527	56
cassava4.1_015632m	AT1G66680	S-adenosyl-L-methionine-dependent methyltransferases superfamily protein	14.3674	2.33362	0.162425	78	cassava4.1_011734m	AT5G61240	Leucine-rich repeat (LRR) family protein	23.7413	2.31042	0.0973164	66	cassava4.1_004738m	AT4G30890.1	UBP24 ubiquitin-specific protease 24	17.1024	2.02184	0.118219	92
cassava4.1_016320m	AT2G15280	Reticulon family protein	13.6735	2.1478	0.157078	67	cassava4.1_006716m	AT3G12940	2-oxoglutarate (2OG) and Fe(II)-dependent oxygenase superfamily protein	23.5716	1.77592	0.0753416	17	cassava4.1_002761m	AT5G27600.1	LACS7 long-chain acyl-CoA synthetase 7	16.8756	1.70803	0.101213	36
cassava4.1_008071m	AT1G03350	BSD domain-containing protein	13.5661	1.62528	0.119804	12	cassava4.1_003585m	AT1G17440	EER4 Transcription initiation factor TFIID subunit A	23.4166	2.11766	0.0904341	42	cassava4.1_016613m	AT2G20142.1	Toll-Interleukin-Resistance (TIR) domain family protein	16.5747	1.96951	0.118826	96
cassava4.1_004065m	AT3G54860	Sec1/munc18-like (SM) proteins superfamily	13.2212	2.08568	0.157753	69	cassava4.1_013559m	AT5G27490	Integral membrane Yip1 family protein	23.3832	2.05407	0.0878438	35	cassava4.1_002315m	AT1G10180.1		15.9658	1.44414	0.090452	20
cassava4.1_001444m	AT3G18640	Zinc finger C-x8-C-x5-C-x3-H type family protein	13.2073	1.85507	0.140458	39	cassava4.1_007576m	AT5G53180	PTB2 polypyrimidine tract-binding protein 2	22.9045	1.96281	0.0856954	30	cassava4.1_011593m	AT5G48970.1	Mitochondrial substrate carrier family protein	15.5972	1.35896	0.087129	12
cassava4.1_001953m	AT1G75850	VPS35 homolog B	12.7126	1.75122	0.137754	33	cassava4.1_016488m	AT5G47030	ATPase, F1 complex, delta/epsilon subunit	22.6274	2.33282	0.103097	90	cassava4.1_007895m	AT1G80210.1	BRCC36A Mov34/MPN/PAD-1 family protein	15.5579	1.79733	0.115526	76
cassava4.1_026697m	AT5G15080	Protein kinase superfamily protein	12.0473	1.13914	0.0945559	4	cassava4.1_005973m	AT4G29490	Metallopeptidase M24 family protein	22.5521	2.38159	0.105604	99	cassava4.1_007960m	AT2G05320.1	beta-1,2-N-acetylglucosaminyltransferase II	15.5539	1.33682	0.0859478	10
cassava4.1_006260m	AT4G13460	SU(VAR)3-9 homolog 9	12.0145	1.88054	0.156522	63	cassava4.1_003735m	AT1G26460	Tetratricopeptide repeat (TPR)-like superfamily protein	22.3157	1.95965	0.0878151	34	cassava4.1_003327m	AT3G29400.1	EXO70E1 exocyst subunit exo70 family protein E1	15.5035	1.76013	0.113531	68
cassava4.1_000862m	AT4G34430	DNA-binding family protein	11.9462	1.88042	0.157408	68	cassava4.1_006437m	AT4G00830	RNA-binding (RRM/RBD/RNP motifs) family protein	21.9758	1.6292	0.0741362	14	cassava4.1_004586m	AT5G64930.1	CPR5 CPR5 protein, putative	15.4693	1.53293	0.0990951	30
cassava4.1_002411m	AT2G45000	structural constituent of nuclear pore	11.9437	1.99827	0.167308	98	cassava4.1_000977m	AT1G08720	EDR1 Protein kinase superfamily protein	21.5763	2.18829	0.101421	82	cassava4.1_016789m	AT2G04845.1	Acyl-CoA N-acyltransferases (NAT) superfamily protein	15.1686	1.50558	0.0992569	32
cassava4.1_013256m	AT3G59770	sacI homology domain-containing protein / WW domain-containing protein	11.5603	1.81467	0.156975	64	cassava4.1_017295m			20.8853	1.92748	0.0922886	49	cassava4.1_003554m	AT2G14740.1	VSR3 vaculolar sorting receptor 3	15.0094	1.73591	0.115655	77
cassava4.1_011388m	AT3G25910	Protein of unknown function (DUF1644)	11.1706	1.8233	0.163224	81	cassava4.1_008810m	AT2G39760	BPM3 BTB/POZ/MATH-domains containing protein	20.5824	0.866691	0.0421083	1	cassava4.1_002516m	AT2G17410.1	ARID/BRIGHT DNA-binding domain-containing protein	14.8783	1.70528	0.114615	73
cassava4.1_009082m	AT1G18040	cyclin-dependent kinase D1;3	11.1287	1.46636	0.131764	26	cassava4.1_011328m	AT2G39630	Nucleotide-diphospho-sugar transferases superfamily protein	19.9605	1.92802	0.096592	64	cassava4.1_003110m	AT3G07140.1	GPI transamidase component Gpi16 subunit family protein	14.0401	1.23303	0.0878217	13
cassava4.1_004051m	AT1G07540	TRF-like 2	10.798	1.01085	0.0936146	3	cassava4.1_004423m	AT5G53350	CLPX CLP protease regulatory subunit X	19.7312	1.50343	0.0761957	19	cassava4.1_006712m	AT1G77360.1	Tetratricopeptide repeat (TPR)-like superfamily protein	13.9384	1.58728	0.113879	70
cassava4.1_000834m	AT5G22780	Adaptor protein complex AP-2, alpha subunit	10.568	1.55672	0.147305	45	cassava4.1_009069m	AT1G13450	Homeodomain-like superfamily protein	19.0705	1.73827	0.09115	44	cassava4.1_003922m	AT3G08650.2	ZIP metal ion transporter family	13.9006	1.48682	0.106961	49
cassava4.1_016618m	AT4G36720	HVA22-like protein K	10.006	1.26268	0.126192	19	cassava4.1_006311m	AT4G13980	AT-HSFA5 winged-helix DNA-binding transcription factor family protein	18.1887	1.70758	0.0938815	55	cassava4.1_002766m	AT4G33945.1	ARM repeat superfamily protein	13.5427	1.02119	0.0754053	3
cassava4.1_003653m	AT3G14400	ubiquitin-specific protease 25	9.94512	1.65799	0.166714	95	cassava4.1_016863m	AT3G55480	PAT2 protein affected traf&	18.0738	1.79322	0.0992165	73	cassava4.1_016946m	AT4G20010.1	PTAC9 plastid transcriptionally active 9	13.2045	1.55006	0.117389	89
cassava4.1_000416m	AT2G30800	helicase in vascular tissue and tapetum	9.67711	1.51993	0.157064	66	cassava4.1_008719m	AT2G35530	bZIP16 basic region/leucine zipper transcription factor 16	17.5832	1.57465	0.0895542	39	cassava4.1_003198m	AT3G04470.1	Ankyrin repeat family protein	13.1021	1.40736	0.107414	51
cassava4.1_007159m	AT4G14340	casein kinase I	9.57991	1.56056	0.1629	80	cassava4.1_007776m	AT5G47860	Protein of unknown function (DUF1350)	17.5396	1.27999	0.0729771	11	cassava4.1_019870m			12.7436	1.51043	0.118525	94
cassava4.1_009551m	AT4G35510		8.99846	1.03871	0.115432	11	cassava4.1_027708m	AT2G27285	Coiled-coil domain-containing protein 55 (DUF2040)	16.7263	1.67535	0.100163	77	cassava4.1_002548m	AT5G19130.1	GPI transamidase component family protein / Gaa1-like family protein	12.5012	1.46488	0.117179	86
cassava4.1_004270m	AT5G49470	PAS domain-containing protein tyrosine kinase family protein	8.96444	1.453	0.162085	76	cassava4.1_003693m	AT1G01150	Homeodomain-like protein with RING/FYVE/PHD-type zinc finger domain	15.7468	1.2946	0.0822136	27	cassava4.1_007007m	AT5G11860.1	SSP5 SCP1-like small phosphatase 5	12.3012	1.18982	0.0967235	28
cassava4.1_002390m	AT3G58050		8.70115	1.05474	0.121219	13	cassava4.1_010697m	AT1G50940	ETFALPHA electron transfer flavoprotein alpha	15.2354	1.38085	0.0906344	43	cassava4.1_005564m	AT1G80350.1	ERH3 P-loop containing nucleoside triphosphate hydrolases superfamily protein	11.5694	1.16662	0.100837	35
cassava4.1_023473m	AT1G72740	Homeodomain-like/winged-helix DNA-binding family protein	8.51617	0.916248	0.107589	8	cassava4.1_007896m			14.0747	1.12376	0.0798421	25	cassava4.1_007669m	AT4G35850.1	Pentatricopeptide repeat (PPR) superfamily protein	10.5756	1.17175	0.110797	58
cassava4.1_012062m	AT4G00026		8.49372	1.38707	0.163306	82	cassava4.1_012001m			13.9434	1.28482	0.0921452	48	cassava4.1_008286m	AT3G18270.1	CYP77A5P cytochrome P450, family 77, subfamily A, polypeptide 5 pseudogene	10.5459	0.940804	0.08921	16
cassava4.1_007962m	AT3G62080	SNF7 family protein	7.83925	1.15097	0.146822	43	cassava4.1_014571m	AT5G51880	2-oxoglutarate (2OG) and Fe(II)-dependent oxygenase superfamily protein	13.4198	1.36648	0.101825	83	cassava4.1_007805m	AT1G16010.1	MGT2 magnesium transporter 2	10.4148	0.805942	0.0773841	5
cassava4.1_011649m			6.88419	1.14817	0.166784	96	cassava4.1_013767m	AT1G19580	GAMMA CA1 gamma carbonic anhydrase 1	13.3603	1.15233	0.0862508	32	cassava4.1_006125m	AT4G17430.1	O-fucosyltransferase family protein	10.3991	1.20476	0.115852	80
cassava4.1_003941m	AT5G09420	translocon at the outer membrane of chloroplasts 64-V	6.61993	0.806581	0.121841	14	cassava4.1_029268m	AT1G30480	DRT111 D111/G-patch domain-containing protein	12.9794	1.27269	0.0980547	69	cassava4.1_012472m	AT2G30920.1	COQ3 coenzyme Q 3	9.98389	0.964352	0.0965908	27
cassava4.1_007991m	AT1G67410	Exostosin family protein	6.61068	1.05449	0.159513	73	cassava4.1_028079m	AT3G18380	sequence-specific DNA binding transcription factors;sequence-specific DNA binding	12.7805	1.32334	0.103544	92	cassava4.1_004771m	AT5G04360.1	LDA limit dextrinase	9.9191	0.585415	0.0590189	1
cassava4.1_001539m	AT2G42700		6.06786	0.925114	0.152461	55	cassava4.1_001026m	AT2G46520	cellular apoptosis susceptibility protein, putative / importin-alpha re-exporter, putative	11.5942	1.08737	0.0937862	54	cassava4.1_014646m	AT1G20270.1	2-oxoglutarate (2OG) and Fe(II)-dependent oxygenase superfamily protein	9.46433	0.833436	0.0880607	14
cassava4.1_000374m	AT1G08620	Transcription factor jumonji (jmj) family protein / zinc finger (C5HC2 type) family protein	5.98395	0.987001	0.164941	87	cassava4.1_028620m	AT1G80620	S15/NS1, RNA-binding protein	11.1985	1.15216	0.102885	88	cassava4.1_012948m	AT2G03800.1	GEK1 D-aminoacyl-tRNA deacylases	8.9918	0.96374	0.10718	50
cassava4.1_001795m	AT4G07410	Transducin family protein / WD-40 repeat family protein	5.97001	0.896866	0.150229	51	cassava4.1_003607m	AT5G05700	ATE1 arginine-tRNA protein transferase 1	11.0415	1.10522	0.100097	76	cassava4.1_005162m	AT2G02160.1	CCCH-type zinc finger family protein	8.81712	0.672616	0.0762853	4
cassava4.1_002641m	AT5G66810		5.92445	0.782485	0.132077	27	cassava4.1_023095m	AT2G35330	RING/U-box superfamily protein	9.97005	0.922509	0.092528	50	cassava4.1_034297m	AT3G20170.1	ARM repeat superfamily protein	8.51986	0.883767	0.10373	40
cassava4.1_010447m	AT4G04940	transducin family protein / WD-40 repeat family protein	5.91986	0.764124	0.129078	25	cassava4.1_006370m	AT1G60770	Tetratricopeptide repeat (TPR)-like superfamily protein	9.55589	0.928431	0.097158	65	cassava4.1_006347m	AT2G43980.1	ITPK4 inositol 1,3,4-trisphosphate 5/6-kinase 4	7.81217	0.733794	0.0939296	24
cassava4.1_005085m	AT5G05450	P-loop containing nucleoside triphosphate hydrolases superfamily protein	5.903	0.952189	0.161306	75	cassava4.1_022536m	AT5G64600	O-fucosyltransferase family protein	9.30323	0.798039	0.0857808	31	cassava4.1_003720m	AT4G24290.2	MAC/Perforin domain-containing protein	7.42855	0.732116	0.0985544	29
cassava4.1_022214m	AT1G43245	SET domain-containing protein	5.24133	0.785737	0.149912	50	cassava4.1_010064m			7.71934	0.440753	0.0570972	3	cassava4.1_008611m	AT5G56270.1	WRKY2 WRKY DNA-binding protein 2	6.22131	0.536545	0.086243	11
cassava4.1_025186m	AT5G21970	Ubiquitin carboxyl-terminal hydrolase family protein	2.86261	0.482404	0.168519	99	cassava4.1_034168m			7.18721	0.689757	0.09597	63	cassava4.1_011044m	AT1G58210.1	EMB1674 kinase interacting family protein	5.50017	0.636636	0.115748	79
cassava4.1_010665m	AT4G33890		2.75529	0.411284	0.149271	48	cassava4.1_003171m	AT1G10910	Pentatricopeptide repeat (PPR) superfamily protein	4.65086	0.348787	0.0749941	16	cassava4.1_023839m	AT1G16480.1	Tetratricopeptide repeat (TPR)-like superfamily protein	5.19703	0.60978	0.117332	87
cassava4.1_007598m	AT5G12250.1	TUB, beta_6 tubulin	517.645	499.093	0.964162	15860	cassava4.1_007598m	AT5G12250.1	TUB, beta_6 tubulin	318.27	85.1397	0.267508	4708	cassava4.1_007598m	AT5G12250.1	TUB, beta_6 tubulin	339.521	76.3139	0.224769	2473
cassava4.1_012251m	AT3G58500.1	PP2A, protein phosphatase 2A-4	165.606	105.432	0.636645	9814	cassava4.1_012251m	AT3G58500.1	PP2A, protein phosphatase 2A-4	190.395	60.7907	0.319287	6702	cassava4.1_012251m	AT3G58500.1	PP2A, protein phosphatase 2A-4	182.382	71.668	0.392955	9118
cassava4.1_009650m	AT4G05320.2	UBQ10, polyubiquitin 10	510.476	366.889	0.71872	11634	cassava4.1_009650m	AT4G05320.2	UBQ10, polyubiquitin 10	828.528	218.992	0.264315	4574	cassava4.1_009650m	AT4G05320.2	UBQ10, polyubiquitin 10	1446.1	637.883	0.441107	10480
cassava4.1_009780m	AT5G09810.1	ATC, actin 7	239.19	121.817	0.509291	6694	cassava4.1_009780m	AT5G09810.1	ATC, actin 7	188.375	73.2156	0.388669	8941	cassava4.1_009780m	AT5G09810.1	ATC, actin 7	202.747	83.9594	0.414109	9740
cassava4.1_003909m	AT2G28390.1	SAND family protein	12.2734	6.01614	0.490177	6102	cassava4.1_003909m	AT2G28390.1	SAND family protein	14.439	2.6514	0.183628	1568	cassava4.1_003909m	AT2G28390.1	SAND family protein	15.2121	2.82973	0.186018	1175
cassava4.1_030171m	AT4G34270.1	TIP41-like family protein	32.0849	11.6333	0.362579	2814	cassava4.1_030171m	AT4G34270.1	TIP41-like family protein	50.1945	11.5502	0.230108	3205	cassava4.1_030171m	AT4G34270.1	TIP41-like family protein	48.8347	12.3008	0.251886	3552
cassava4.1_015407m	AT4G26410.1	Uncharacterized conserved protein UCP022280	26.3271	12.7053	0.482595	5898	cassava4.1_015407m	AT4G26410.1	Uncharacterized conserved protein UCP022280	30.9986	4.76059	0.153574	765	cassava4.1_015407m	AT4G26410.1	Uncharacterized conserved protein UCP022280	30.1654	5.15923	0.171031	809
cassava4.1_011861m	AT4G33380.1	Expressed	4.91391	2.62833	0.534876	7362	cassava4.1_011861m	AT4G33380.1	Expressed	6.66561	2.02302	0.303501	6134	cassava4.1_011861m	AT4G33380.1	Expressed	6.01142	1.62636	0.270545	4345
cassava4.1_010439m	AT5G46630.2	Clathrin adaptor complexes medium subunit family protein, AP-2 complex subunit mu-1	30.8165	16.0445	0.520646	6914	cassava4.1_010439m	AT5G46630.2	Clathrin adaptor complexes medium subunit family protein, AP-2 complex subunit mu-1	35.6172	9.42075	0.2645	4584	cassava4.1_010439m	AT5G46630.2	Clathrin adaptor complexes medium subunit family protein, AP-2 complex subunit mu-1	40.7334	8.60899	0.21135	2018
cassava4.1_024813m	AT5G55840.1	Pentatricopeptide repeat (PPR) superfamily protein	2.58987	3.17515	1.22599	17852	cassava4.1_024813m	AT5G55840.1	Pentatricopeptide repeat (PPR) superfamily protein	1.70455	1.0287	0.603504	out of 80% present	cassava4.1_024813m	AT5G55840.1	Pentatricopeptide repeat (PPR) superfamily protein	1.42638	0.921876	0.646304	out of 80% present
A4.the whole transcriptomic datasets/ 32 data
gene_ID	AGI code		Mean Value	SD	SD/MV	Rank
cassava4.1_008611m	AT5G56270	WRKY DNA-binding protein 2	6.51441	1.06597	0.163633	14
cassava4.1_002006m	AT1G73430	sec34-like family protein	7.68803	1.51333	0.196842	67
cassava4.1_006276m	AT4G00231	ARM repeat superfamily protein	9.23319	1.70515	0.184676	42
cassava4.1_002390m	AT3G58050		9.44328	1.72246	0.1824	37
cassava4.1_007805m	AT1G16010	magnesium transporter 2	9.45713	1.87266	0.198016	71
cassava4.1_001448m	AT2G16950	transportin 1	9.66272	1.68629	0.174515	25
cassava4.1_015776m	AT3G06180	Ribosomal protein L34e superfamily protein	9.70769	1.9408	0.199924	83
cassava4.1_000846m	AT1G09770	cell division cycle 5	10.4042	2.12498	0.204243	96
cassava4.1_003086m	AT4G39690		10.814	2.18306	0.201873	88
cassava4.1_003463m	AT5G58430	exocyst subunit exo70 family protein B1	11.001	2.259	0.205345	99
cassava4.1_008378m	AT3G58030	RING/U-box superfamily protein	11.096	2.04418	0.184228	39
cassava4.1_005564m	AT1G80350	P-loop containing nucleoside triphosphate hydrolases superfamily protein	11.4474	2.21154	0.193192	60
cassava4.1_007719m	AT1G67170		11.5864	2.20946	0.190695	54
cassava4.1_005273m	AT4G08550	electron carriers;protein disulfide oxidoreductases	11.7078	2.31805	0.197991	70
cassava4.1_021316m	AT2G28100	alpha-L-fucosidase 1	12.0051	2.28043	0.189955	52
cassava4.1_009082m	AT1G18040	cyclin-dependent kinase D1;3	12.2332	1.9351	0.158184	7
cassava4.1_013767m	AT1G19580	gamma carbonic anhydrase 1	12.6756	2.39841	0.189214	50
cassava4.1_002766m	AT4G33945	ARM repeat superfamily protein	12.8737	2.34612	0.182241	36
cassava4.1_002186m	AT3G18860	transducin family protein / WD-40 repeat family protein	13.1819	2.44158	0.185222	44
cassava4.1_001385m	AT1G47550	exocyst complex component sec3A	13.6327	2.42418	0.177821	30
cassava4.1_002516m	AT2G17410	ARID/BRIGHT DNA-binding domain-containing protein	14.2876	2.85496	0.199821	82
cassava4.1_002962m	AT1G73100	SU(VAR)3-9 homolog 3	14.8119	2.99169	0.201979	90
cassava4.1_004155m	AT5G45290	RING/U-box superfamily protein	14.822	2.80243	0.189073	49
cassava4.1_002525m	AT1G19520	pentatricopeptide (PPR) repeat-containing protein	15.3094	2.46333	0.160904	11
cassava4.1_002436m	AT1G26830	cullin 3	15.6045	2.57965	0.165315	15
cassava4.1_014469m	AT3G07500	Far-red impaired responsive (FAR1) family protein	15.725	3.02871	0.192604	59
cassava4.1_008080m	AT3G44680	histone deacetylase 9	16.9037	3.37243	0.199508	76
cassava4.1_002924m	AT3G03570	Protein of unknown function (DUF3550/UPF0682)	17.7902	3.08479	0.173399	23
cassava4.1_005797m	AT4G16144	associated molecule with the SH3 domain of STAM 3	18.9013	3.78039	0.200007	84
cassava4.1_001344m	AT5G18230	transcription regulator NOT2/NOT3/NOT5 family protein	19.2745	3.88344	0.201481	87
cassava4.1_004952m	AT3G15070	RING/U-box superfamily protein	19.303	3.73102	0.193287	61
cassava4.1_010038m	AT4G39910	ubiquitin-specific protease 3	19.4627	3.95992	0.203462	93
cassava4.1_001593m	AT5G62090	SEUSS-like 2	19.6541	3.88538	0.197688	69
cassava4.1_000437m	AT2G02560	cullin-associated and neddylation dissociated	19.82	4.06607	0.20515	98
cassava4.1_005749m	AT1G80910	Protein of unknown function (DUF1712)	19.8687	3.76449	0.189468	51
cassava4.1_012259m	AT5G56130	Transducin/WD40 repeat-like superfamily protein	20.479	3.33392	0.162797	13
cassava4.1_005039m	AT4G15415	Protein phosphatase 2A regulatory B subunit family protein	20.9021	3.55071	0.169873	21
cassava4.1_008009m	AT1G04950	TATA BOX ASSOCIATED FACTOR II 59	20.9753	4.00518	0.190948	55
cassava4.1_006776m	AT3G48440	Zinc finger C-x8-C-x5-C-x3-H type family protein	21.3862	3.93764	0.184121	38
cassava4.1_004646m	AT3G57890	Tubulin binding cofactor C domain-containing protein	21.3879	3.72618	0.174219	24
cassava4.1_002613m	AT4G26450		21.5198	3.19487	0.148462	5
cassava4.1_000885m	AT2G32730	26S proteasome regulatory complex, non-ATPase subcomplex, Rpn2/Psmd1 subunit	21.7203	4.35	0.200273	85
cassava4.1_028848m	AT3G04710	ankyrin repeat family protein	21.7948	4.1533	0.190564	53
cassava4.1_011027m	AT1G05270	TraB family protein	22.0298	4.51737	0.205057	97
cassava4.1_000882m	AT4G36630	Vacuolar sorting protein 39	22.2312	4.4406	0.199746	79
cassava4.1_000966m	AT5G11560	catalytics	22.9438	4.64209	0.202324	91
cassava4.1_004882m	AT3G15070	RING/U-box superfamily protein	24.4624	4.68978	0.191714	57
cassava4.1_003159m	AT4G32760	ENTH/VHS/GAT family protein	24.5204	4.88986	0.19942	75
cassava4.1_007750m	AT5G09900	26S proteasome regulatory subunit, putative (RPN5)	25.5492	4.94973	0.193733	63
cassava4.1_001965m	AT1G75850	VPS35 homolog B	26.3672	4.5405	0.172203	22
cassava4.1_008565m	AT5G63640	ENTH/VHS/GAT family protein	26.5224	3.81935	0.144005	3
cassava4.1_004864m	AT3G13930	Dihydrolipoamide acetyltransferase, long form protein	27.1438	5.18447	0.191	56
cassava4.1_000768m	AT2G32730	26S proteasome regulatory complex, non-ATPase subcomplex, Rpn2/Psmd1 subunit	27.2183	4.84828	0.178126	31
cassava4.1_005586m	AT4G19670	RING/U-box superfamily protein	27.3856	5.17625	0.189013	48
cassava4.1_006884m	AT4G38630	regulatory particle non-ATPase 10	27.4343	4.34468	0.158366	8
cassava4.1_006389m	AT5G23670	long chain base2	27.6371	5.40089	0.195422	64
cassava4.1_017312m	AT1G67620	Lojap-related protein	27.9827	4.92519	0.176009	27
cassava4.1_016019m	AT1G06060	LisH and RanBPM domains containing protein	28.2547	4.76019	0.168474	18
cassava4.1_002129m	AT2G38040	acetyl Co-enzyme a carboxylase carboxyltransferase alpha subunit	28.4926	4.56185	0.160106	10
cassava4.1_011094m	AT2G39840	type one serine/threonine protein phosphatase 4	29.2419	5.28525	0.180742	33
cassava4.1_004928m	AT2G34040	Apoptosis inhibitory protein 5 (API5)	29.3807	4.97344	0.169276	20
cassava4.1_008261m	AT5G14250	Proteasome component (PCI) domain protein	29.6993	4.94808	0.166606	16
cassava4.1_005706m	AT1G17720	Protein phosphatase 2A, regulatory subunit PR55	30.0823	5.66769	0.188406	47
cassava4.1_003976m	AT3G58560	DNAse I-like superfamily protein	31.4209	6.45303	0.205374	100
cassava4.1_005713m	AT1G20200	PAM domain (PCI/PINT associated module) protein	31.8197	5.97396	0.187744	46
cassava4.1_014482m	AT5G44200	CAP-binding protein 20	32.2463	6.56323	0.203535	94
cassava4.1_008714m	AT1G05055	general transcription factor II H2	33.4828	6.08191	0.181642	35
cassava4.1_004703m	AT2G01600	ENTH/ANTH/VHS superfamily protein	33.5532	6.70449	0.199817	81
cassava4.1_003725m	AT4G02880		33.8028	6.12943	0.181329	34
cassava4.1_008357m	AT1G29150	non-ATPase subunit 9	35.2103	6.91247	0.19632	66
cassava4.1_010236m	AT4G27780	acyl-CoA binding protein 2	38.5343	7.86848	0.204194	95
cassava4.1_006391m	AT5G63890	histidinol dehydrogenase	38.6543	6.28627	0.162628	12
cassava4.1_008180m	AT1G65320	Cystathionine beta-synthase (CBS) family protein	38.7626	7.82728	0.201928	89
cassava4.1_000995m	AT2G47070	squamosa promoter binding protein-like 1	39.5162	7.72515	0.195493	65
cassava4.1_004262m	AT5G48160	Protein of unknown function (DUF1423)	40.7258	6.89132	0.169213	19
cassava4.1_013518m	AT4G17640	casein kinase II beta chain 2	41.5224	7.34206	0.176822	29
cassava4.1_011122m	AT1G21870	golgi nucleotide sugar transporter 5	41.9125	8.04578	0.191966	58
cassava4.1_003427m	AT5G57580	Calmodulin-binding protein	42.5645	6.66235	0.156524	6
cassava4.1_016246m	AT5G04910		42.948	8.58042	0.199786	80
cassava4.1_014165m	AT4G21450	PapD-like superfamily protein	43.003	6.06877	0.141124	2
cassava4.1_003828m	AT3G19420	PTEN 2	43.8238	8.77678	0.200274	86
cassava4.1_010266m	AT1G71230	COP9-signalosome 5B	44.8742	8.41305	0.187481	45
cassava4.1_008324m	AT1G62430	CDP-diacylglycerol synthase 1	45.8344	9.30011	0.202907	92
cassava4.1_008135m	AT1G60780	Clathrin adaptor complexes medium subunit family protein	46.062	9.08739	0.197286	68
cassava4.1_002441m	AT5G57940	cyclic nucleotide gated channel 5	46.5281	8.13212	0.174779	26
cassava4.1_002385m	AT3G26730	RING/U-box superfamily protein	46.5382	8.35248	0.179476	32
cassava4.1_012871m	AT4G31750	HOPW1-1-interacting 2	49.9385	8.347	0.167146	17
cassava4.1_000908m	AT2G05710	aconitase 3	51.4151	9.08133	0.176628	28
cassava4.1_010442m	AT5G50850	Transketolase family protein	55.7456	11.0467	0.198162	72
cassava4.1_011664m	AT3G11910	ubiquitin-specific protease 13	56.8882	7.8934	0.138753	1
cassava4.1_004939m	AT2G17200	ubiquitin family protein	57.7102	10.6334	0.184255	40
cassava4.1_006550m	AT4G36480	long-chain base1	60.3066	9.63689	0.159798	9
cassava4.1_008062m	AT2G27600	AAA-type ATPase family protein	61.4332	11.3763	0.185181	43
cassava4.1_001379m	AT4G34450	coatomer gamma-2 subunit, putative / gamma-2 coat protein, putative / gamma-2 COP, putative	65.9842	13.1655	0.199525	77
cassava4.1_009694m	AT2G30980	SHAGGY-related protein kinase dZeta	68.2168	10.0394	0.147169	4
cassava4.1_003630m	AT3G52850	vacuolar sorting receptor homolog 1	72.0921	14.3993	0.199734	78
cassava4.1_001470m	AT2G20580	26S proteasome regulatory subunit S2 1A	75.0342	13.8531	0.184624	41
cassava4.1_029197m	AT2G32260	phosphorylcholine cytidylyltransferase	75.6675	15.0669	0.19912	73
cassava4.1_008355m	AT1G21750	PDI-like 1-1	127.052	24.6125	0.19372	62
cassava4.1_008646m	AT1G16180	Serinc-domain containing serine and sphingolipid biosynthesis protein	155.197	30.9258	0.199268	74
cassava4.1_007598m	AT5G12250.1	TUB, beta_6 tubulin	388.544	290.497	0.747655	12640
cassava4.1_012251m	AT3G58500.1	PP2A, protein phosphatase 2A-4	179.644	78.9076	0.439245	6144
cassava4.1_009650m	AT4G05320.2	UBQ10, polyubiquitin 10	960.725	599.676	0.624192	10597
cassava4.1_009780m	AT5G09810.1	ATC, actin 7	209.644	93.8711	0.447764	6425
cassava4.1_003909m	AT2G28390.1	SAND family protein	14.0522	4.12074	0.293245	1345
cassava4.1_030171m	AT4G34270.1	TIP41-like family protein	44.0253	14.1043	0.320368	2124
cassava4.1_015407m	AT4G26410.1	Uncharacterized conserved protein UCP022280	29.2263	8.18261	0.279974	1023
cassava4.1_011861m	AT4G33380.1	Expressed	5.87291	2.15386	0.366745	3659
cassava4.1_010439m	AT5G46630.2	Clathrin adaptor complexes medium subunit family protein, AP-2 complex subunit mu-1	36.0356	12.0078	0.333221	2537
cassava4.1_024813m	AT5G55840.1	Pentatricopeptide repeat (PPR) superfamily protein	1.87687	1.94617	1.03692	out of 80% present

## Sheet: developmental series
gene_id		Arabidopsis	Arg7_ETR	Arg7_MTR	Arg7_LTR	KU50_ETR	KU50_MTR	KU50_LTR	W14_MTR	Arg7_FL	KU50_FL	W14_FL
cassava4.1_028011m	ACT domain repeat 1	AT5G65890	0.778235	3.65649	6.07726	0.0399847	0.63309	0.0655056	0.370245	1.27489	1.05918	0.459059
cassava4.1_013254m	ACT domain-containing protein	AT5G04740	116.503	227.55	97.1047	76.8264	99.086	78.1866	68.0841	52.8784	42.5135	28.1264
cassava4.1_030230m	ACT-like superfamily protein	AT5G25320	0	0	0	0	0.0205633	0	0	0	0	0
cassava4.1_012894m	beta-hydroxyisobutyryl-CoA hydrolase 1	AT5G65940	21.9313	14.9837	12.3173	20.3858	20.7159	27.5695	13.7574	44.2371	32.9498	22.5945
cassava4.1_013062m	beta-hydroxyisobutyryl-CoA hydrolase 1	AT5G65940	0.141037	0.148209	0	0.721839	1.46341	0.421095	0	0	0	0
cassava4.1_020631m	ATP-dependent caseinolytic (Clp) protease/crotonase family protein	AT2G30650	57.6853	54.4636	41.2002	32.0244	47.5695	42.2584	16.1688	184.149	48.0231	66.8439
cassava4.1_021355m	ATP-dependent caseinolytic (Clp) protease/crotonase family protein	AT2G30650	0	0	0	0	0	0	0	0	0	0
cassava4.1_023403m	ATP-dependent caseinolytic (Clp) protease/crotonase family protein	AT2G30660	0	0.10162	0	0.959178	0.375866	0.253047	0	0	0	0
cassava4.1_026089m	ATP-dependent caseinolytic (Clp) protease/crotonase family protein	AT2G30650	0	0	0	0	0	0	0	0	0	0
cassava4.1_012571m	homogentisate 1,2-dioxygenase	AT5G54080	9.89751	20.6002	23.7979	15.3482	12.6009	14.7821	9.55818	21.923	62.0073	40.3124
cassava4.1_017911m	homogentisate 1,2-dioxygenase	AT5G54080	5.57311	4.63987	4.58297	16.3484	13.6585	13.8095	10.603	5.17423	73.7837	13.991
cassava4.1_008219m	Tyrosine transaminase family protein	AT5G53970	8.50689	11.0096	11.6651	8.84615	9.54175	7.53629	10.9161	167.802	55.9198	51.1421
cassava4.1_008396m	fumarylacetoacetase, putative	AT1G12050	22.1053	10.441	11.5867	23.5116	30.5589	34.2929	30.1056	11.0486	22.6418	19.1765
cassava4.1_008450m	Tyrosine transaminase family protein	AT5G53970	2.44658	3.01368	1.70666	1.07398	0.950505	0.294246	0.88846	46.2579	20.5401	10.4851
cassava4.1_015576m	Fumarylacetoacetate (FAA) hydrolase family	AT4G15940	19.6311	28.5248	33.4379	46.9037	47.6508	56.1418	97.1202	34.6808	41.7216	100.723
cassava4.1_023436m	Tyrosine transaminase family protein	AT5G53970	0	0.580219	0.0689984	0.172707	0	0	0	0.375968	0.831174	0.520968
cassava4.1_010588m	N-terminal nucleophile aminohydrolases (Ntn hydrolases) superfamily protein	AT5G61540	5.01753	16.9107	6.94401	6.85451	7.37986	6.54768	2.02709	26.5727	4.43961	9.9069
cassava4.1_011731m	N-terminal nucleophile aminohydrolases (Ntn hydrolases) superfamily protein	AT3G16150	1.40569	4.92213	7.81686	1.66321	2.70856	2.55216	10.8012	0.276551	0.696185	1.44861
cassava4.1_011739m	N-terminal nucleophile aminohydrolases (Ntn hydrolases) superfamily protein	AT3G16150	154.116	378.772	668.192	72.6734	38.9401	112.256	60.2055	214.353	29.2228	1019.89
cassava4.1_011879m	N-terminal nucleophile aminohydrolases (Ntn hydrolases) superfamily protein	AT5G08100	194.375	631.656	773.613	271.402	248.937	304.983	195.601	32.5795	8.42678	17.9353
cassava4.1_029797m	N-terminal nucleophile aminohydrolases (Ntn hydrolases) superfamily protein	AT4G00590	0.372395	0	0.680794	3.62056	4.17279	3.13287	1.58566	0.869651	1.93681	1.85165
cassava4.1_000739m	lysine-ketoglutarate reductase/saccharopine dehydrogenase bifunctional enzyme	AT4G33150	3.54878	3.87644	6.1177	5.91341	7.02322	7.22709	1.26923	0.136352	7.7682	1.76531
cassava4.1_006498m	S-adenosyl-L-homocysteine hydrolase	AT4G13940	28.7423	227.475	225.897	102.564	95.4198	121.966	62.9775	133.548	29.7351	42.7702
cassava4.1_006508m	S-adenosyl-L-homocysteine hydrolase	AT4G13940	101.016	375.224	319.636	205.759	235.304	281.657	320.189	111.249	41.7161	73.5189
cassava4.1_009846m	formyltransferase, putative	AT1G66520	6.95648	11.6615	8.38058	10.9201	13.7542	10.8499	1.90172	4.40677	10.8703	7.62919
cassava4.1_007223m	methionine gamma-lyase	AT1G64660	0.0482606	0	0.111482	0	0	0	0.822791	0.169204	102.53	24.02
cassava4.1_007238m	methionine gamma-lyase	AT1G64660	10.253	18.6587	27.3364	27.0766	5.81917	22.0301	19.0426	166.981	749.191	161.455
cassava4.1_015382m	lactoylglutathione lyase family protein / glyoxalase I family protein	AT1G08110	16.8754	16.9134	19.8642	37.9923	41.751	52.1439	44.8229	22.0559	30.5133	28.9523
cassava4.1_025856m	isovaleryl-CoA-dehydrogenase	AT3G45300	17.5111	20.3604	21.5081	8.19084	9.16317	8.28231	26.6965	52.3742	41.0453	72.6599
cassava4.1_002380m	methylcrotonyl-CoA carboxylase alpha chain, mitochondrial / 3-methylcrotonyl-CoA carboxylase 1 (MCCA)	AT1G03090	8.47919	14.2537	12.0228	9.53978	9.15929	8.44331	3.18525	30.6409	25.1303	16.298
cassava4.1_018764m	3-methylcrotonyl-CoA carboxylase	AT4G34030	46.4557	59.1038	92.4265	27.907	27.6058	29.5965	38.0269	200.066	56.6245	124.196
cassava4.1_022406m	3-methylcrotonyl-CoA carboxylase	AT4G34030	10.2154	6.17018	3.74672	15.3636	14.4436	16.5136	16.3513	17.9189	31.7421	16.9744
cassava4.1_007987m	Aldolase superfamily protein	AT2G26800	2.03757	1.35764	1.02615	1.43993	1.11958	1.17741	11.8234	9.25586	23.3432	22.2341
cassava4.1_007988m	Aldolase superfamily protein	AT2G26800	15.7999	11.1102	7.3501	24.6666	8.56242	11.2953	9.54005	80.7532	43.8539	21.0802
cassava4.1_013786m	Aldolase superfamily protein	AT2G26800	5.18869	2.84411	3.25792	4.70261	7.63557	5.22161	4.47287	6.9932	13.5686	6.58609
cassava4.1_018242m	Aldolase superfamily protein	AT2G26800	17.3252	12.3776	8.37286	13.1086	10.8681	10.271	10.303	25.2272	25.7174	20.4215
cassava4.1_010205m	branched-chain alpha-keto acid decarboxylase E1 beta subunit	AT1G55510	24.433	20.5138	12.3446	20.6923	20.5616	17.9115	25.4261	41.0751	35.9568	36.1158
cassava4.1_005834m	2-oxoacid dehydrogenases acyltransferase family protein	AT3G06850	12.3978	6.75244	7.83007	13.6218	16.0191	15.8635	17.5815	7.20271	17.7727	23.1655
cassava4.1_007022m	peroxisomal 3-ketoacyl-CoA thiolase 3	AT2G33150	55.3588	63.2884	41.8954	31.5285	36.5672	35.8394	58.0299	45.5644	51.0547	64.5268
cassava4.1_007181m	peroxisomal 3-ketoacyl-CoA thiolase 3	AT2G33150	38.577	51.3078	41.2189	38.5572	40.1591	53.2972	42.1737	39.2634	59.369	102.73
cassava4.1_006481m	Thiamin diphosphate-binding fold (THDP-binding) superfamily protein	AT1G21400	4.16107	1.99842	4.02265	9.58359	4.25169	2.16865	8.2118	31.8245	90.4608	37.1134
cassava4.1_006821m	Thiamin diphosphate-binding fold (THDP-binding) superfamily protein	AT5G09300	18.6273	56.3294	51.3564	17.4317	12.5086	10.38	11.5266	25.0123	17.4394	20.199
cassava4.1_002651m	aldehyde dehydrogenase 6B2	AT2G14170	6.54591	16.7038	16.4079	7.847	8.29845	6.16752	1.9549	18.6079	18.9618	16.0541
cassava4.1_003763m	aldehyde dehydrogenase 6B2	AT2G14170	5.20012	18.0391	11.1279	8.78077	11.6592	6.32733	2.3292	12.2971	31.5134	18.9785
cassava4.1_005155m	aldehyde dehydrogenase 6B2	AT2G14170	154.086	320.731	474.322	238.504	223.817	263.466	52.1487	40.6236	45.1387	43.9015
cassava4.1_005165m	aldehyde dehydrogenase 6B2	AT2G14170	19.0256	21.5899	15.4842	16.2202	17.2475	14.2036	2.05105	5.17964	4.33806	9.60565
cassava4.1_025850m	aldehyde dehydrogenase 6B2	AT2G14170	3.09915	2.18112	2.68393	5.61178	5.38431	3.74466	1.89544	1.67074	13.8329	10.172
cassava4.1_012734m	6-phosphogluconate dehydrogenase family protein	AT4G20930	18.2483	23.6526	13.4616	15.0908	18.1584	11.2951	9.58058	9.18934	10.9356	4.87229
cassava4.1_003341m	L-aspartate oxidase	AT5G14760	12.3903	30.6737	18.6474	3.39498	9.01894	7.41765	2.60532	19.9655	4.64516	3.72872
cassava4.1_006859m	ornithine-delta-aminotransferase	AT5G46180	6.05086	7.44491	5.82935	8.6923	8.72304	9.20926	9.24241	13.5694	21.0895	17.638
cassava4.1_022124m	ornithine-delta-aminotransferase	AT5G46180	70.6457	55.767	45.8626	43.7716	56.0318	79.9181	98.5411	46.192	54.9104	46.6864
cassava4.1_013665m	pyrroline-5- carboxylate (P5C) reductase	AT5G14800	11.1493	34.5482	39.1832	11.8778	12.6507	16.8353	27.7106	21.2304	17.0542	14.4825
cassava4.1_001821m	urease	AT1G67550	2.4734	15.4759	4.9411	1.70902	2.31775	2.34925	2.00199	4.88027	9.03979	9.47808
cassava4.1_012978m	urease accessory protein D	AT2G35035	1.02607	1.5748	1.35017	3.80505	2.78215	2.33601	1.51188	1.21052	14.2547	10.8193
cassava4.1_013596m	urease accessory protein G	AT2G34470	39.4549	59.3527	63.556	35.3895	33.1814	38.3978	23.9385	39.8046	26.4826	16.2348
cassava4.1_027788m	urease accessory protein G	AT2G34470	1.06657	1.48654	4.14819	2.84524	2.12993	2.35642	3.38415	2.09154	6.75463	7.1881
cassava4.1_011300m	arginase	AT4G08900	20.8527	40.0845	37.7552	26.1957	22.1912	29.2876	46.0478	33.3333	27.0354	20.9106
cassava4.1_011323m	arginase	AT4G08900	4.15593	9.84836	4.90456	4.0202	4.80203	5.36853	3.68696	4.69616	5.3261	3.84206
cassava4.1_016596m	Acyl-CoA N-acyltransferases (NAT) superfamily protein	AT5G13780	16.0705	54.1247	75.1409	14.9134	14.3452	21.5316	13.1008	53.111	16.1985	18.3618
cassava4.1_016655m	Acyl-CoA N-acyltransferases (NAT) superfamily protein	AT5G13780	38.6719	159.254	176.895	44.0963	39.5269	44.4686	43.9349	237.49	26.809	27.8485
cassava4.1_004831m	aldehyde dehydrogenase 12A1	AT5G62530	19.374	16.5236	22.5676	25.0895	23.6481	24.1442	14.2721	20.9949	19.6928	16.9398
cassava4.1_028293m	Methylenetetrahydrofolate reductase family protein	AT5G38710	1.34589	3.07618	2.6578	1.79535	1.05531	2.82219	0.422717	7.80784	37.0618	1.85139
cassava4.1_006529m	Pyridoxal phosphate (PLP)-dependent transferases superfamily protein	AT1G43710	75.7923	408.137	313.544	111.652	130.173	115.723	20.3154	7.96311	3.46046	0.920363
cassava4.1_006753m	Pyridoxal phosphate (PLP)-dependent transferases superfamily protein	AT1G43710	45.3396	127.616	64.7325	47.8645	80.8936	74.4254	86.5093	31.4531	15.7071	24.9254
cassava4.1_032299m	Pyridoxal phosphate (PLP)-dependent transferases superfamily protein	AT1G43710	0	0	0.0843185	0	0	0.0571837	0	0	0	0
cassava4.1_009845m	mercaptopyruvate sulfurtransferase 1	AT1G79230	33.1156	42.2494	32.0851	27.6795	30.9166	32.9342	22.9177	29.3714	30.9965	32.1151
cassava4.1_009860m	mercaptopyruvate sulfurtransferase 1	AT1G79230	50.3165	63.165	40.3017	37.8013	43.3871	40.8964	80.6792	36.4832	32.2768	42.6982
cassava4.1_010497m	threonine aldolase 1	AT1G08630	6.64788	14.9711	9.22859	19.7698	8.61897	10.777	12.2283	22.3436	16.5163	31.0604
cassava4.1_025839m	threonine aldolase 1	AT1G08630	5.81498	23.1206	20.98	1.94448	2.57289	2.92814	10.2385	8.09361	9.40023	14.2014
cassava4.1_033767m	threonine aldolase 1	AT1G08630	0	0	1.62798	0	0	0	12.5355	0	7.93174	16.5362
cassava4.1_014471m	D-isomer specific 2-hydroxyacid dehydrogenase family protein	AT1G72190	10.686	6.81109	6.13667	8.84472	7.71799	12.5576	22.1911	3.61227	12.9114	7.43852
cassava4.1_030278m	D-isomer specific 2-hydroxyacid dehydrogenase family protein	AT1G72190	50.8265	184.106	153.686	27.8559	27.26	40.6277	14.9633	90.1966	32.7538	47.5614
cassava4.1_007517m	ACT domain repeat 3	AT1G76990	12.6961	41.8745	38.7001	11.0862	9.27979	15.0948	16.603	126.032	29.6523	58.9975
cassava4.1_007080m	ACT domain repeat 4	AT1G69040	0.802891	0.169115	0.611748	0.83647	1.20196	0.147998	5.05271	0.614626	1.13035	0.368175
cassava4.1_007541m	ACT domain repeat 4	AT1G69040	3.19571	4.23328	5.47005	3.69735	2.73507	3.40292	1.15092	64.3847	0.805975	1.20449
cassava4.1_007601m	ACT domain repeat 4	AT1G69040	3.19596	2.55085	1.19684	2.05728	2.10471	1.18697	0.11329	6.66008	7.977	4.36935
cassava4.1_007629m	ACT domain repeat 4	AT1G69040	21.3263	42.5244	37.1139	5.37352	10.4419	8.33613	5.32355	6.71277	6.38831	12.3337
cassava4.1_007801m	ACT domain repeat 4	AT1G69040	4.06927	2.14938	1.98113	2.3438	1.03703	1.66928	3.4844	33.0147	24.1755	25.8001
cassava4.1_007717m	ACT domain repeat 8	AT1G12420	27.952	16.9387	15.8243	23.3008	11.115	12.6447	36.1993	5.90558	0.714011	5.64296
cassava4.1_007764m	ACT domain repeat 8	AT1G12420	15.2779	27.572	30.703	10.1182	10.4445	7.73728	13.9289	8.82507	1.36983	5.14404
cassava4.1_008528m	S-methyl-5-thioribose kinase	AT1G49820	23.7564	24.1213	28.1834	22.9052	18.7572	27.059	26.8067	58.5834	41.0491	66.9869
cassava4.1_008531m	S-methyl-5-thioribose kinase	AT1G49820	2.08142	1.27777	0.61801	2.80033	1.91751	1.77551	27.2442	18.7189	3.05134	23.0833
cassava4.1_008547m	S-methyl-5-thioribose kinase	AT1G49820	6.73014	11.2208	14.9919	19.339	17.9808	26.9844	6.31448	14.0381	10.931	7.4796
cassava4.1_007682m	3-dehydroquinate synthase, putative	AT5G66120	33.0099	53.5003	58.3773	31.9342	29.3263	34.2374	48.8757	63.6499	24.88	68.6955
cassava4.1_005262m	3-deoxy-D-arabino-heptulosonate 7-phosphate synthase 1	AT4G39980	11.4866	15.8261	20.5647	9.63476	10.5301	14.9204	25.8346	11.4048	11.5799	20.982
cassava4.1_005461m	3-deoxy-d-arabino-heptulosonate 7-phosphate synthase	AT4G33510	5.92401	6.20054	12.4046	15.4496	17.0043	22.4187	13.9359	2.46432	4.10558	8.10873
cassava4.1_009820m	3-deoxy-d-arabino-heptulosonate 7-phosphate synthase	AT4G33510	3.96982	3.40084	3.37036	5.22617	5.60143	6.06338	10.9005	1.67397	47.908	19.0682
cassava4.1_005209m	Class-II DAHP synthetase family protein	AT1G22410	3.20921	3.63092	3.63405	5.88097	5.96795	11.6249	74.3507	1.73839	0.423153	17.7177
cassava4.1_023162m	Class-II DAHP synthetase family protein	AT1G22410	15.5509	16.1579	11.5596	13.9724	13.0198	22.3922	127.493	17.4529	3.25516	87.1456
cassava4.1_005539m	RNA 3\'-terminal phosphate cyclase/enolpyruvate transferase, alpha/beta	AT2G45300	24.1927	25.8294	24.2242	23.1413	17.9446	25.1807	85.4725	49.9691	51.809	86.032
cassava4.1_014303m	RNA 3\'-terminal phosphate cyclase/enolpyruvate transferase, alpha/beta	AT2G45300	21.2522	24.7917	24.6264	15.0887	14.7874	17.7456	96.7253	32.783	14.2505	115.591
cassava4.1_007932m	chorismate synthase, putative / 5-enolpyruvylshikimate-3-phosphate phospholyase, putative	AT1G48850	21.1612	45.5101	56.2382	37.8661	34.8281	39.9253	63.8394	48.0949	39.3791	72.6692
cassava4.1_004545m	dehydroquinate dehydratase, putative / shikimate dehydrogenase, putative	AT3G06350	1.30208	0.426864	0.609724	0.238006	0.289881	1.83871	23.1513	0.428201	0.436654	33.4315
cassava4.1_005332m	dehydroquinate dehydratase, putative / shikimate dehydrogenase, putative	AT3G06350	17.9704	9.68339	9.80287	9.34747	9.02933	12.6172	17.9081	5.0059	16.4578	46.626
cassava4.1_008122m	dehydroquinate dehydratase, putative / shikimate dehydrogenase, putative	AT3G06350	0.430748	0.220106	0.158247	0.0668623	0.0880154	0	0	6.04172	0.0716445	0.32219
cassava4.1_016741m	dehydroquinate dehydratase, putative / shikimate dehydrogenase, putative	AT3G06350	1.8074	1.8957	1.49869	2.05477	1.11615	1.39324	1.87061	0.377404	0.568267	5.95335
cassava4.1_030256m	dehydroquinate dehydratase, putative / shikimate dehydrogenase, putative	AT3G06350	13.968	11.7448	15.0295	19.6032	17.5602	17.1647	22.5089	12.9003	11.8386	27.669
cassava4.1_012500m	shikimate kinase 1	AT2G21940	9.95325	3.52121	4.99219	7.51748	10.3114	8.0793	19.6873	4.9205	17.2404	24.7293
cassava4.1_024327m	shikimate kinase 1	AT2G21940	1.54828	0.417541	0.0764691	1.37338	1.11251	1.17904	2.74078	0.131903	0.078937	0.289241
cassava4.1_012682m	shikimate kinase like 1	AT3G26900	3.71991	3.93767	10.3635	6.06669	6.30794	5.77951	9.59153	40.3521	41.4979	20.3856
cassava4.1_009543m	shikimate kinase like 2	AT2G35500	1.4609	1.68167	1.50528	2.70131	2.91708	2.66107	2.05661	10.8648	28.994	8.32157
cassava4.1_021180m	P-loop containing nucleoside triphosphate hydrolases superfamily protein	AT2G16790	4.54276	3.67463	2.14555	5.5237	5.0293	7.83616	2.90313	5.10266	0.27287	11.5949
cassava4.1_022093m	AGD2-like defense response protein 1	AT2G13810	1.09176	0.68192	0.474294	1.75595	2.19504	1.75896	0.432017	0.146987	0.78637	0.819499
cassava4.1_031362m	AGD2-like defense response protein 1	AT2G13810	0.670556	0.877747	0.197578	0.368798	0.528498	0.044984	0.22763	0.893621	0.0654747	0
cassava4.1_009235m	Pyridoxal phosphate (PLP)-dependent transferases superfamily protein	AT1G80360	7.42329	5.88227	4.03222	12.9059	12.5009	13.2762	0.507628	2.88807	1.05367	1.87153
cassava4.1_029062m	Pyridoxal phosphate (PLP)-dependent transferases superfamily protein	AT1G80360	20.1474	10.3243	8.93493	18.7347	17.9007	15.3584	20.9215	62.8445	54.9391	92.7624
cassava4.1_023316m	chorismate mutase 1	AT3G29200	14.7847	12.0133	14.35	11.0807	14.728	13.3797	8.96192	2.35304	6.10489	4.66129
cassava4.1_014305m	chorismate mutase 2	AT5G10870	25.2761	29.5499	26.4467	32.185	29.3106	31.8065	8.89657	44.7725	31.0149	39.5396
cassava4.1_016297m	chorismate mutase 3	AT1G69370	100.144	94.2945	70.4436	42.3969	32.1455	35.779	113.165	93.8215	12.1912	109.815
cassava4.1_029630m	chorismate mutase 3	AT1G69370	5.667	4.05817	4.03131	4.08413	3.85067	2.72672	1.02301	4.65002	1.58091	1.82839
cassava4.1_008924m	arogenate dehydratase 1	AT1G11790	1.0014	0.303752	0.289697	0.639878	0.885017	0.722542	3.93189	0.119452	0.171427	13.7563
cassava4.1_021025m	arogenate dehydratase 1	AT1G11790	13.2594	1.38582	3.6791	2.5323	3.47315	3.85449	1.58608	35.1568	6.83449	17.1659
cassava4.1_031667m	arogenate dehydratase 1	AT1G11790	0.108318	0.136558	0.316561	1.02756	0.731694	0.94179	0	0.811194	0.0658638	0.02756
cassava4.1_009280m	arogenate dehydratase 2	AT3G07630	9.09579	8.05571	8.54519	15.9626	14.6151	14.8108	12.5653	13.287	31.2453	27.4846
cassava4.1_024322m	arogenate dehydratase 6	AT1G08250	7.12919	16.1537	14.7785	6.21156	9.47644	11.1516	35.3933	1.27221	2.82009	3.99133
cassava4.1_034114m	arogenate dehydratase 6	AT1G08250	41.6166	209.266	257.874	66.2374	110.651	122.82	80.6528	12.6247	5.05637	10.1157
cassava4.1_034143m	arogenate dehydratase 6	AT1G08250	9.63876	85.602	113.049	50.0517	54.1131	52.4588	42.1344	14.3749	1.58251	14.06
cassava4.1_034329m	arogenate dehydratase 6	AT1G08250	5.14286	25.2988	47.0079	7.811	16.8759	20.1388	20.4969	2.26005	0.0449934	10.1769
cassava4.1_030300m	prephenate dehydratase 1	AT2G27820	3.64508	4.3497	3.23484	2.50361	2.62174	1.69109	3.62848	53.8304	3.46502	12.8636
cassava4.1_000833m	C2 calcium/lipid-binding plant phosphoribosyltransferase family protein	AT4G11610	99.293	119.222	135.918	79.5128	148.439	132.151	58.4276	50.0812	28.2426	22.9981
cassava4.1_000874m	C2 calcium/lipid-binding plant phosphoribosyltransferase family protein	AT4G11610	53.0604	83.2069	40.0465	7.95542	29.571	18.6133	11.8777	13.9016	7.08586	7.91071
cassava4.1_000900m	C2 calcium/lipid-binding plant phosphoribosyltransferase family protein	AT4G11610	0.104144	0.106906	0.0264096	0.0203323	0.0100486	0.0221844	2.44843	0.0228923	0.0163429	0.021285
cassava4.1_033358m	C2 calcium/lipid-binding plant phosphoribosyltransferase family protein	AT5G48060	0.0985353	0	0.1272	0.0385375	0.0189967	0.105528	0.900907	0.174335	0.15523	0.282275
cassava4.1_008465m	tryptophan biosynthesis 1	AT5G17990	18.7012	15.4983	15.5358	16.8711	18.7514	19.6579	27.1132	12.1813	27.2469	19.9068
cassava4.1_004267m	anthranilate phosphoribosyltransferase, putative	AT1G70570	9.43486	11.8084	10.9608	6.04878	8.09546	11.5114	12.6258	0.735855	0.837547	2.11545
cassava4.1_004292m	anthranilate phosphoribosyltransferase, putative	AT1G70570	11.7935	9.39195	12.2457	13.6145	14.0614	12.5502	6.49335	9.29917	11.5183	7.42899
cassava4.1_004435m	anthranilate synthase alpha subunit 1	AT5G05730	0.405859	0.798159	0.345548	0.673799	0.694894	0.887681	0.882183	0.529021	4.80791	0.962567
cassava4.1_003888m	anthranilate synthase 2	AT2G29690	9.92423	8.05761	7.09746	11.919	11.2558	13.2882	12.3194	14.456	12.298	8.73193
cassava4.1_013570m	anthranilate synthase beta subunit 1	AT1G25220	18.0957	11.3719	9.19253	15.6174	17.5984	14.1594	21.0311	37.8595	72.6083	69.3711
cassava4.1_023625m	anthranilate synthase beta subunit 1	AT1G25220	0	0.202824	0.644051	0.0521332	0.0512308	0.0566003	29.3465	0.13912	8.48789	19.1243
cassava4.1_001256m	para-aminobenzoate (PABA) synthase family protein	AT2G28880	7.3371	11.6385	8.33615	3.88884	3.18881	2.20756	1.48534	24.1966	4.69102	12.2675
cassava4.1_020020m	Aldolase-type TIM barrel family protein	AT2G04400	31.1368	32.7113	75.3646	28.9016	24.9446	30.4857	61.9751	117.721	69.202	96.3307
cassava4.1_032232m	Aldolase-type TIM barrel family protein	AT5G48220	33.9215	24.6488	16.764	39.3798	29.9418	37.0417	64.1929	28.9971	111.579	95.9487
cassava4.1_033911m	Aldolase-type TIM barrel family protein	AT2G04400	0	0	0	0	0	0	0	0	0	0
cassava4.1_013686m	phosphoribosylanthranilate isomerase 1	AT1G07780	5.34416	8.72008	11.277	2.13079	3.21832	3.68735	10.7587	6.78182	5.68493	63.7181
cassava4.1_012189m	tryptophan synthase alpha chain	AT3G54640	5.63203	4.16966	4.30601	5.77439	5.61452	8.49653	15.9505	5.72927	8.13185	44.9336
cassava4.1_006819m	tryptophan synthase beta-subunit 2	AT4G27070	36.9515	28.3207	29.1715	26.1297	28.674	33.6633	60.1034	19.8052	34.7962	36.2294
cassava4.1_007004m	tryptophan synthase beta-subunit 2	AT4G27070	1.7379	1.57582	0.373886	0.526701	0.4494	0.274053	0	1.03148	0.036759	0
cassava4.1_006016m	tryptophan synthase beta type 2	AT5G38530	41.2517	47.5949	51.931	45.3418	36.7493	38.3603	79.5853	21.9413	16.638	38.5403
cassava4.1_013756m	Aldolase-type TIM barrel family protein	AT4G02610	12.9414	15.2629	10.2116	12.3102	12.4335	16.6697	11.5996	10.88	9.79212	11.4027
cassava4.1_016401m	Pyridoxal-5\'-phosphate-dependent enzyme family protein	AT5G28237	0	0.247654	0.259403	0	0	0	0	0	0.0951793	0
cassava4.1_030173m	Pyridoxal-5\'-phosphate-dependent enzyme family protein	AT5G28237	0	0.0774448	0.0440402	0	0	0	0	0	0	0.129292
cassava4.1_003968m	arogenate dehydrogenase	AT5G34930	3.08465	8.02317	5.30786	5.85931	6.49152	7.77869	4.47694	2.40283	3.0406	1.82883
cassava4.1_026765m	arogenate dehydrogenase	AT5G34930	0	0	0.163318	2.62578	1.97392	1.27091	0	0.236896	4.37648	0.215683
cassava4.1_026824m	prephenate dehydrogenase family protein	AT1G15710	2.70823	2.59907	3.75055	2.64763	2.71332	3.82358	8.44691	14.1076	4.16746	3.65938
cassava4.1_032003m	prephenate dehydrogenase family protein	AT1G15710	0	0	0	0	0	0	0	0	0	0
cassava4.1_004206m	glutamine-dependent asparagine synthase 1	AT3G47340	3.08081	10.3094	5.9713	2.30967	2.44687	1.94366	0.255977	4.12285	1036.51	3.94133
cassava4.1_004530m	asparagine synthetase 3	AT5G10240	22.7638	13.9701	19.5567	23.2017	22.2304	26.8589	16.7807	13.6977	35.9287	23.6818
cassava4.1_003429m	Asparagine synthase family protein	AT2G03667	4.59196	10.8047	8.45763	4.89847	4.27963	3.95605	3.48673	9.17621	5.31618	6.12613
cassava4.1_006432m	Pyridoxal-dependent decarboxylase family protein	AT5G11880	35.8912	50.0652	46.0462	50.3506	63.2086	78.6553	38.286	11.2109	40.1947	17.6891
cassava4.1_022351m	Pyridoxal-dependent decarboxylase family protein	AT5G11880	0	0	0	0	0.0295599	0.0329334	0.43832	0	0.193515	0.193846
cassava4.1_027386m	Pyridoxal-dependent decarboxylase family protein	AT3G14390	0.200796	0.198164	0.136354	0.0806731	0.215163	0.385971	4.82497	1.01623	4.78345	0.0985675
cassava4.1_009997m	diaminopimelate epimerase family protein	AT3G53580	40.4263	117.257	93.1312	43.8146	44.3109	51.1773	67.7259	83.6513	69.4904	42.8545
cassava4.1_019898m	diaminopimelate epimerase family protein	AT3G53580	0.78091	0.527036	0.50512	4.57979	3.08042	2.34467	4.60759	0.126946	3.26144	1.71151
cassava4.1_012764m	Dihydrodipicolinate reductase, bacterial/plant	AT5G52100	0.15685	0.0892209	0.294479	0.251605	0.283482	0.473156	0	5.18852	2.31897	0.823005
cassava4.1_012014m	Dihydrodipicolinate reductase, bacterial/plant	AT3G59890	5.07131	5.55874	6.7899	8.41592	8.56233	9.09859	4.68898	7.44952	10.1291	6.36396
cassava4.1_010182m	dihydrodipicolinate synthase	AT2G45440	14.4873	22.1494	28.0195	24.9158	16.1289	22.5844	22.9186	50.8561	30.6793	21.3511
cassava4.1_010211m	dihydrodipicolinate synthase	AT2G45440	3.23449	3.61547	3.29682	0.575369	0.322237	0.572706	8.81597	104.49	29.9374	34.7118
cassava4.1_007234m	Pyridoxal phosphate (PLP)-dependent transferases superfamily protein	AT4G33680	12.7337	12.3895	4.76697	9.06268	8.08243	7.5256	9.75073	35.5526	18.237	14.6606
cassava4.1_031960m	Pyridoxal phosphate (PLP)-dependent transferases superfamily protein	AT4G33680	14.0815	6.12979	5.23628	13.8414	11.3697	16.8831	32.6772	5.36261	23.5955	7.49181
cassava4.1_001712m	Cobalamin-independent synthase family protein	AT5G17920	58.4424	107.817	59.1447	75.5684	64.0103	102.298	143.58	61.6583	10.8636	17.1032
cassava4.1_001802m	Cobalamin-independent synthase family protein	AT5G17920	57.1931	77.2436	80.7782	95.544	100.958	120.339	103.102	50.8309	56.8993	66.607
cassava4.1_002156m	Cobalamin-independent synthase family protein	AT5G17920	66.4692	87.3937	90.8157	110.911	95.4228	125.005	194.138	37.7815	49.8189	27.6437
cassava4.1_009030m	methionine adenosyltransferase 3	AT2G36880	1.00032	1.04239	1.10547	0.972614	0.703049	1.41877	1.81108	6.71519	11.6447	6.41612
cassava4.1_009356m	methionine adenosyltransferase 3	AT2G36880	165.629	448.375	364.768	66.2318	135.056	113.279	254.91	37.914	9.75869	101.924
cassava4.1_020906m	methionine adenosyltransferase 3	AT2G36880	7.92704	52.0049	43.3018	7.7356	13.1393	17.2224	28.4665	2.48289	0.268611	1.03367
cassava4.1_014161m	methylthioadenosine nucleosidase 1	AT4G38800	34.0566	47.3447	48.4843	29.9117	25.4058	26.6347	55.865	103.786	77.6585	39.5268
cassava4.1_007019m	cystathionine beta-lyase	AT3G57050	14.2355	23.2379	28.4921	20.1634	20.1112	18.8545	10.4103	6.48494	28.8271	35.1869
cassava4.1_029606m	cystathionine beta-lyase	AT3G57050	0.0793683	0.224781	0.0380855	0.710296	0.386223	0.374571	0.233935	0	0.0392653	0.020759
cassava4.1_005058m	Pyridoxal phosphate (PLP)-dependent transferases superfamily protein	AT3G01120	24.3654	55.1196	29.851	17.0718	16.9151	18.2763	29.4535	80.3508	39.392	111
cassava4.1_004490m	Pyridoxal phosphate (PLP)-dependent transferases superfamily protein	AT1G33320	48.0698	134.939	86.166	58.2454	61.9765	83.3207	53.107	61.7214	49.8643	226.771
cassava4.1_011630m	Homocysteine S-methyltransferase family protein	AT3G25900	1.03706	1.24223	0.0774518	1.09621	0.576801	0.639137	5.04014	1.97093	4.26263	20.261
cassava4.1_011730m	Homocysteine S-methyltransferase family protein	AT3G25900	0.118626	0.134963	0.123169	0.590534	0.307067	0.442849	0.379636	0.811991	1.56139	1.10295
cassava4.1_011139m	homocysteine methyltransferase 2	AT3G63250	20.4491	21.9019	46.7626	32.4998	33.2935	37.1584	11.7448	15.2583	10.1559	7.83926
cassava4.1_011199m	homocysteine methyltransferase 2	AT3G63250	8.32569	12.5276	11.7051	9.97329	12.6759	12.0174	5.53302	6.4082	3.94534	2.67611
cassava4.1_011138m	homocysteine S-methyltransferase 3	AT3G22740	44.6058	23.8651	194.882	203.822	192.138	176.51	135.659	21.196	181.32	75.8052
cassava4.1_010918m	S-adenosyl-L-methionine-dependent methyltransferases superfamily protein	AT1G78140	5.88839	8.36125	7.18238	14.2716	14.0333	13.8275	5.8432	76.5064	50.0578	47.6386
cassava4.1_013207m	S-adenosyl-L-methionine-dependent methyltransferases superfamily protein	AT2G41040	31.002	31.4459	18.3801	9.55329	7.45104	7.77957	4.81103	501.001	77.9731	38.2771
cassava4.1_014542m	S-adenosyl-L-methionine-dependent methyltransferases superfamily protein	AT3G60910	5.98589	14.5596	8.53474	6.2601	6.84733	4.44135	2.7728	18.6018	7.57998	7.17688
cassava4.1_014816m	S-adenosyl-L-methionine-dependent methyltransferases superfamily protein	AT3G60910	6.53667	28.2887	48.2814	11.0654	13.2429	13.8307	6.77374	18.1542	23.8928	19.8168
cassava4.1_014886m	S-adenosyl-L-methionine-dependent methyltransferases superfamily protein	AT3G17365	8.29736	31.1146	55.9693	21.7197	25.2157	22.6994	0.860883	9.97352	15.7015	10.6223
cassava4.1_014307m	HARMLESS TO OZONE LAYER 1	AT2G43910	12.512	24.1378	11.7448	11.834	17.8502	11.8879	4.62715	24.2478	12.8932	11.5857
cassava4.1_000661m	methionine S-methyltransferase	AT5G49810	0.691451	2.0403	0.696282	0.287323	0.9338	0.315976	1.94547	12.1544	2.94794	8.85419
cassava4.1_000665m	methionine S-methyltransferase	AT5G49810	3.35377	3.50939	1.35349	2.61244	2.17667	2.55112	7.97645	0.488254	0.593428	0.52176
cassava4.1_009245m	S-adenosylmethionine synthetase 2	AT4G01850	124.784	527.897	234.485	89.1933	60.5167	86.1996	291.093	108.66	58.2417	67.8221
cassava4.1_009247m	S-adenosylmethionine synthetase 2	AT4G01850	303.219	2011.46	913.613	222.391	357.03	380.976	514.318	126.406	76.9501	66.3088
cassava4.1_009260m	S-adenosylmethionine synthetase 2	AT4G01850	104.088	301.142	169.063	173.589	153.688	184.044	538.649	139.613	71.8297	76.542
cassava4.1_012151m	aspartate kinase-homoserine dehydrogenase i	AT1G31230	34.6027	31.701	34.0675	14.7234	30.8831	19.2269	6.86932	3.818	6.50838	2.50759
cassava4.1_025753m	aspartate kinase-homoserine dehydrogenase i	AT1G31230	0	0.707506	0.459125	0.104233	0.25635	0.0570888	2.64383	0.183567	0.167389	0.0479206
cassava4.1_004817m	Aspartate kinase family protein	AT5G14060	9.03039	22.4696	23.1166	9.15514	15.8388	12.9273	5.06774	14.1424	14.9453	20.4092
cassava4.1_009803m	semialdehyde dehydrogenase family protein	AT1G14810	3.03708	6.98097	7.70165	6.02923	6.74396	10.3928	7.73598	14.4644	9.36599	8.38564
cassava4.1_001254m	aspartate kinase-homoserine dehydrogenase ii	AT4G19710	17.3977	38.4678	29.5456	10.4254	15.1425	9.85253	14.7401	12.4555	20.71	14.7691
cassava4.1_021032m	aspartate kinase-homoserine dehydrogenase ii	AT4G19710	13.6393	5.26633	3.15925	7.89373	12.9835	10.0602	6.32234	0.459105	2.80104	1.91019
cassava4.1_033454m	aspartate kinase-homoserine dehydrogenase ii	AT4G19710	0	0.254233	0	0.0590641	0.0579622	0.0643596	1.54133	0	0	0
cassava4.1_009811m	Glyceraldehyde-3-phosphate dehydrogenase-like family protein	AT5G21060	18.7262	8.53398	13.2901	18.7184	20.1871	21.8436	7.8184	8.04354	8.45233	9.16171
cassava4.1_010180m	homoserine kinase	AT2G17265	6.10388	2.62187	4.29489	12.9826	12.9037	18.9245	10.2258	2.52345	5.53599	4.35785
cassava4.1_005355m	Pyridoxal-5\'-phosphate-dependent enzyme family protein	AT4G29840	6.47765	7.74264	14.3442	15.036	16.4863	19.8595	18.4896	7.07571	35.1173	10.3392
cassava4.1_005543m	Pyridoxal-5\'-phosphate-dependent enzyme family protein	AT4G29840	6.16338	8.50555	11.4749	10.9663	9.31528	18.3144	18.7941	5.41807	1.62398	1.95158
cassava4.1_003211m	chlorsulfuron/imidazolinone resistant 1	AT3G48560	34.4085	27.6621	50.0655	60.6303	42.5531	54.9268	58.4678	75.7836	151.442	42.5549
cassava4.1_003589m	chlorsulfuron/imidazolinone resistant 1	AT3G48560	4.7472	2.03372	0.327081	0.574022	1.08588	2.30719	9.79531	0.306006	1.20623	2.94512
cassava4.1_022845m	chlorsulfuron/imidazolinone resistant 1	AT3G48560	0	0	0	0	0	0	1.74885	0	0.229675	0.0953033
cassava4.1_025869m	chlorsulfuron/imidazolinone resistant 1	AT3G48560	0.0574098	0	0.147548	0.0372985	0	0	5.37178	0.0883289	0.506675	0.667219
cassava4.1_015828m	VALINE-TOLERANT 1	AT5G16290	0.23009	0	0	0	0	0	0.504839	0	4.96111	0.5578
cassava4.1_026494m	VALINE-TOLERANT 1	AT5G16290	0	0.392644	0.155597	0	0.0598324	0.0662505	0.532257	0	6.35906	0.650042
cassava4.1_020291m	ACT domain-containing small subunit of acetolactate synthase protein	AT2G31810	15.9076	11.3306	13.7808	11.4696	13.3867	16.8255	20.1827	9.99683	9.29685	22.7805
cassava4.1_021137m	ACT domain-containing small subunit of acetolactate synthase protein	AT2G31810	20.7305	48.847	37.2917	16.2377	15.5254	23.1655	80.3176	38.4495	45.9542	31.1215
cassava4.1_012023m	branched-chain amino acid aminotransferase 5 / branched-chain amino acid transaminase 5 (BCAT5)	AT5G65780	56.3028	115.417	43.1192	9.66346	11.2987	25.1034	160.773	21.1344	4.07192	8.07747
cassava4.1_008544m	branched-chain amino acid transaminase 2	AT1G10070	0.192913	0.0748206	0.0652811	0.126868	0	0	2.28946	0.707418	7.82936	0.610702
cassava4.1_009401m	branched-chain amino acid transaminase 2	AT1G10070	35.9665	23.784	22.4652	87.0327	65.2375	70.0882	4.33139	3.56297	20.8724	57.0753
cassava4.1_012042m	branched-chain amino acid transaminase 2	AT1G10070	1.59209	4.98326	2.86016	3.58553	1.52539	1.52086	0.956297	32.0256	26.4066	11.0121
cassava4.1_008467m	branched-chain aminotransferase 3	AT3G49680	29.3064	67.5841	51.9386	20.6731	20.1594	25.6095	20.6734	126.607	19.4998	13.8435
cassava4.1_022437m	branched-chain aminotransferase 3	AT3G49680	0	0	0	0	0	0	0	0	0	0
cassava4.1_032365m	branched-chain aminotransferase 3	AT3G49680	0	0	0	0.856143	0.85038	0.474968	0	0	0	0
cassava4.1_033068m	branched-chain aminotransferase 3	AT3G49680	31.4957	15.6382	12.1209	39.589	57.3941	29.4	22.4574	10.2847	68.4642	28.1189
cassava4.1_004114m	ketol-acid reductoisomerase	AT3G58610	44.4932	54.8837	31.5216	26.0151	25.9977	36.6474	52.3435	11.4224	22.0721	15.4736
cassava4.1_004227m	ketol-acid reductoisomerase	AT3G58610	86.6586	130.042	202.102	123.544	124.623	142.328	173.189	139.845	189.167	58.7013
cassava4.1_005314m	ketol-acid reductoisomerase	AT3G58610	41.3316	40.3524	75.8223	62.9097	53.1172	59.6675	1.36581	40.2411	29.5347	10.9751
cassava4.1_011505m	serine racemase	AT4G11640	8.51825	4.40431	4.58187	5.9074	5.55131	5.3331	7.6651	12.7173	5.75216	5.63623
cassava4.1_021706m	serine racemase	AT4G11640	0.886205	0.236528	0.103035	0.362682	0.259756	0.359601	0.832984	0.269198	0.956852	0.283086
cassava4.1_003889m	L-O-methylthreonine resistant 1	AT3G10050	0.338681	0.0694495	0.105218	0.26007	0.0855726	0.245217	1.28519	0.0744538	0	0
cassava4.1_003924m	L-O-methylthreonine resistant 1	AT3G10050	16.4488	31.6474	27.2671	19.7279	23.702	24.7426	27.4533	11.8691	26.9297	19.6233
cassava4.1_003425m	2-isopropylmalate synthase 1	AT1G74040	3.64311	13.6586	18.6304	8.16948	8.01709	12.4346	7.8975	15.7325	17.8919	6.38674
cassava4.1_020413m	2-isopropylmalate synthase 1	AT1G74040	14.6997	12.958	26.0047	14.2165	13.7208	16.0465	17.9917	17.4393	36.9809	29.546
cassava4.1_030814m	methylthioalkylmalate synthase-like 4	AT1G18500	12.2543	9.76711	15.387	13.1979	9.03043	14.5178	24.0032	10.4911	32.7141	12.3968
cassava4.1_023310m	isopropylmalate dehydrogenase 2	AT1G80560	13.1009	28.2463	26.0871	30.8564	34.271	38.4373	29.1402	27.4534	21.3243	19.1994
cassava4.1_005265m	alanine aminotransferase 2	AT1G72330	29.8713	51.696	74.1178	20.8381	33.4439	30.7524	27.525	29.1331	23.8616	36.9614
cassava4.1_006577m	alanine aminotransferase 2	AT1G72330	15.3614	14.0713	29.4689	84.4355	100.246	111.028	31.5575	4.0535	10.7075	10.5139
cassava4.1_006534m	alanine:glyoxylate aminotransferase 2	AT4G39660	15.5373	7.73224	6.96478	24.4836	17.8005	26.7534	31.7297	21.3829	16.5928	14.5705
cassava4.1_007934m	alanine:glyoxylate aminotransferase 3	AT2G38400	13.3727	8.54578	8.28431	40.8475	13.8375	47.5625	37.9379	2.19398	49.974	2.11608
cassava4.1_021931m	alanine:glyoxylate aminotransferase 3	AT2G38400	0.28172	0.299804	0.355063	0.352714	0.370988	0.313042	0.507671	0.207698	0.887455	0.098207
cassava4.1_006601m	aspartate aminotransferase	AT2G22250	20.7398	11.5622	6.7249	12.8837	10.1737	19.5032	60.1595	8.22162	8.91255	35.3205
cassava4.1_008470m	aspartate aminotransferase 1	AT2G30970	8.8296	7.40664	4.37757	5.15972	5.98755	6.56933	10.8357	22.6562	8.91147	43.777
cassava4.1_009876m	aspartate aminotransferase 1	AT2G30970	1.2967	4.47494	2.83156	4.11716	5.39533	3.58999	0.140756	0.558111	0.678288	0.778859
cassava4.1_008844m	aspartate aminotransferase 2	AT5G19550	44.5121	59.3692	42.9283	71.6213	78.4418	93.7912	63.24	22.3319	22.3222	27.8877
cassava4.1_022847m	aspartate aminotransferase 2	AT5G19550	8.35497	14.6042	9.98898	11.3965	12.8719	8.58958	6.69055	4.63833	7.52584	12.8029
cassava4.1_007709m	aspartate aminotransferase 3	AT5G11520	5.76744	13.9354	12.8231	11.8823	13.3349	15.0755	10.5272	6.03766	9.17491	17.967
cassava4.1_007094m	aspartate aminotransferase 5	AT4G31990	63.2404	52.8857	45.7803	48.164	51.8169	65.5646	53.7112	49.4857	52.2233	46.4792
cassava4.1_005703m	Pyridoxal phosphate (PLP)-dependent transferases superfamily protein	AT3G22200	48.3381	64.3844	47.2048	40.4996	34.2755	36.0302	57.3972	139.238	100.353	94.8729
cassava4.1_011178m	glyoxylate reductase 2	AT1G17650	10.5683	10.373	11.7664	11.567	9.76328	9.40624	8.89926	44.1143	34.5757	22.5902
cassava4.1_006118m	glutamate decarboxylase	AT5G17330	141.767	88.732	81.1804	117.663	116.989	95.3973	57.2681	124.131	29.0079	75.5822
cassava4.1_006196m	glutamate decarboxylase	AT5G17330	40.7511	50.8927	27.8852	17.2531	25.1914	26.5076	29.2748	114.357	87.8468	147.664
cassava4.1_022838m	glutamate decarboxylase	AT5G17330	0.25967	0.692668	0.285099	0.518546	0.408501	0.677317	5.63589	0	1.64621	0.665392
cassava4.1_006179m	glutamate decarboxylase 4	AT2G02010	4.59804	1.25567	5.98302	3.23005	6.87034	5.14478	7.06765	2.52743	2.23727	1.45703
cassava4.1_006126m	glutamate decarboxylase 5	AT3G17760	44.715	59.0682	94.2215	268.159	119.174	127.498	27.4221	4.10851	1.45413	0.357154
cassava4.1_009070m	arginine biosynthesis protein ArgJ family	AT2G37500	14.211	29.4518	29.5359	12.3717	12.446	9.86341	5.28795	16.8315	11.3239	5.72282
cassava4.1_006975m	HOPW1-1-interacting 1	AT1G80600	7.82141	4.69767	7.64284	14.3075	16.3855	20.5573	22.6072	0.970972	12.5626	5.66419
cassava4.1_007524m	HOPW1-1-interacting 1	AT1G80600	5.56667	3.78041	5.27686	6.74098	6.65	8.82193	16.2365	7.16332	33.7901	11.4201
cassava4.1_005207m	L-Aspartase-like family protein	AT5G10920	9.10362	10.5959	19.422	23.351	19.3874	23.0109	12.8183	13.8869	15.1089	10.7342
cassava4.1_006286m	arginosuccinate synthase family	AT4G24830	26.5377	20.5015	22.1146	23.436	18.1185	20.5798	52.7763	19.8637	20.6132	25.2781
cassava4.1_011095m	aspartate-glutamate racemase family	AT1G15410	228.145	119.943	75.8781	129.094	122.705	108.295	55.9712	3.44025	3.02338	3.79549
cassava4.1_011622m	aspartate-glutamate racemase family	AT1G15410	26.3262	24.1322	13.2467	16.3235	27.2204	32.3062	20.3763	11.222	8.64577	19.9294
cassava4.1_008996m	oxidoreductases, acting on the aldehyde or oxo group of donors, NAD or NADP as acceptor;copper ion binding	AT2G19940	13.7352	17.4754	15.549	15.6384	13.015	16.8581	23.4169	11.8516	8.68022	8.76737
cassava4.1_009303m	ornithine carbamoyltransferase	AT1G75330	24.2197	49.1031	33.2026	17.5817	19.4702	22.4072	28.5111	20.0314	16.2994	6.0856
cassava4.1_002371m	delta 1-pyrroline-5-carboxylate synthase 2	AT3G55610	5.33478	10.3322	13.7395	5.13282	6.10902	7.4598	15.4712	11.3104	7.97658	28.735
cassava4.1_002381m	delta 1-pyrroline-5-carboxylate synthase 2	AT3G55610	40.1552	51.8417	50.1698	39.0369	38.6007	36.9914	19.471	47.9579	52.3976	18.8246
cassava4.1_008771m	ATP phosphoribosyl transferase 2	AT1G09795	22.3442	24.4908	30.5706	35.9351	32.9897	32.6798	8.97454	59.6004	65.7921	25.9214
cassava4.1_012051m	ATP phosphoribosyl transferase 2	AT1G09795	0.40434	0.142212	0.0558963	0.389786	0.384802	0.340458	0.305632	0.358868	5.77423	4.98255
cassava4.1_013178m	histidine biosynthesis bifunctional protein (HISIE)	AT1G31860	26.2544	58.6316	134.327	50.2749	47.1536	42.2434	23.18	49.1661	15.1956	23.4478
cassava4.1_006391m	histidinol dehydrogenase	AT5G63890	39.8183	24.2125	23.6372	33.5903	35.5227	39.6745	33.3456	26.4956	46.0753	43.5306
cassava4.1_008270m	HISTIDINE BIOSYNTHESIS 6B	AT1G71920	34.8899	94.8743	42.4839	28.1727	35.8162	33.6576	22.5663	35.2369	14.8726	17.6824
cassava4.1_012747m	imidazoleglycerol-phosphate dehydratase	AT3G22425	32.1793	75.7757	72.1102	45.2301	51.7305	60.2306	27.9264	86.7872	51.6479	38.1446
cassava4.1_033213m	HIS HF	AT4G26900	0.236308	0.0771273	0	1.57614	1.33685	2.15943	0.663159	0	2.38392	0.668276
cassava4.1_033908m	HIS HF	AT4G26900	1.12463	0.156429	0.134425	0.824876	1.4967	0.874141	0.227256	0.058951	1.64728	0.428283
cassava4.1_012047m	Aldolase-type TIM barrel family protein	AT2G36230	6.00199	14.6555	13.0821	5.55314	5.88592	5.80222	8.39809	12.0589	6.71439	11.5481
cassava4.1_007313m	nitrogen fixation S (NIFS)-like 1	AT5G65720	60.2926	126.577	135.248	39.4376	40.7967	40.4917	45.413	328.964	101.279	118.638
cassava4.1_013058m	Protein of unknown function (DUF1637)	AT1G18490	5.23286	15.4164	8.5781	7.54602	6.68481	9.02151	2.72011	34.705	8.94807	4.91237
cassava4.1_014961m	Protein of unknown function (DUF1637)	AT1G18490	2.47698	5.76475	2.50325	5.10121	4.64585	3.55395	2.37019	32.454	13.048	5.94033
cassava4.1_024511m	Protein of unknown function (DUF1637)	AT1G18490	1.55172	0	0	0	0	0	0	0	0	0
cassava4.1_009571m	cysteine synthase 26	AT3G03630	1.22069	1.74489	2.46603	1.02482	1.19444	1.62507	0.967545	14.2622	1.73408	3.74975
cassava4.1_009789m	cysteine synthase C1	AT3G61440	163.246	88.6645	49.2452	45.6486	25.429	34.9381	63.9822	14.9499	24.8764	17.3095
cassava4.1_010021m	cysteine synthase C1	AT3G61440	22.1664	8.85414	4.97052	18.7895	3.7737	5.33242	17.1889	97.7459	96.6369	46.9925
cassava4.1_022103m	cysteine synthase D1	AT3G04940	0	0	0	0	0	0	0	0	0.0518871	0.0323185
cassava4.1_023107m	cysteine synthase D1	AT3G04940	104.523	112.78	89.0863	50.3913	53.7262	58.1732	51.3312	300.867	68.3646	138.344
cassava4.1_027606m	cysteine synthase D1	AT3G04940	6.2659	4.19182	3.42399	1.81408	1.54673	2.05892	4.21089	10.2864	5.11241	5.89654
cassava4.1_011809m	O-acetylserine (thiol) lyase (OAS-TL) isoform A1	AT4G14880	5.07052	2.18589	3.71214	0.0716904	0.105833	0.0390768	6.55749	80.2831	39.4406	189.935
cassava4.1_011822m	O-acetylserine (thiol) lyase (OAS-TL) isoform A1	AT4G14880	27.1467	18.7432	17.4348	13.4366	11.8117	14.7451	82.8965	85.6947	79.4391	329.829
cassava4.1_011826m	O-acetylserine (thiol) lyase (OAS-TL) isoform A1	AT4G14880	66.8488	11.1286	15.6696	58.3118	65.0956	54.3978	22.0612	18.6604	67.6967	41.0949
cassava4.1_019208m	O-acetylserine (thiol) lyase B	AT2G43750	40.0742	99.5969	83.0725	91.5574	80.7295	96.3298	28.9402	349.675	414.066	106.983
cassava4.1_012113m	O-acetylserine (thiol) lyase isoform C	AT3G59760	71.2326	37.8749	68.9869	49.6889	44.7667	51.7861	33.6248	214.141	199.359	322.856
cassava4.1_008316m	Pyridoxal-5\'-phosphate-dependent enzyme family protein	AT1G55880	6.48055	10.256	7.37732	4.37443	4.23711	5.07651	4.86182	6.64714	5.61658	9.95985
cassava4.1_011032m	serine acetyltransferase 1;1	AT5G56760	25.2458	39.3007	45.8773	58.4263	55.4643	63.791	55.3885	137.176	143.606	22.1595
cassava4.1_009565m	serine acetyltransferase 2;2	AT3G13110	102.568	141.731	57.7969	123.554	108.929	98.6404	404.566	426.633	121.922	62.8753
cassava4.1_034339m	serine acetyltransferase 2;2	AT3G13110	13.7811	18.4716	11.9049	23.1796	24.5479	25.4326	11.0189	18.204	2.6377	13.0252
cassava4.1_010801m	serine acetyltransferase 3;2	AT4G35640	20.9334	56.3968	20.3824	4.13395	5.10603	5.5864	9.4365	37.0007	4.61816	8.00097
cassava4.1_008438m	FAD-dependent oxidoreductase family protein	AT2G24580	6.04625	3.03443	4.5776	11.6159	7.53512	14.6869	5.32962	10.9883	0.189932	0.556707
cassava4.1_008563m	FAD-dependent oxidoreductase family protein	AT2G24580	14.1495	28.0308	12.7429	6.50285	10.8899	18.0638	3.12627	6.6056	11.066	6.67833
cassava4.1_004039m	D-3-phosphoglycerate dehydrogenase	AT4G34200	6.21907	16.071	36.9011	10.1663	5.86787	7.70022	8.17302	27.8935	30.4853	16.0751
cassava4.1_004083m	D-3-phosphoglycerate dehydrogenase	AT4G34200	26.8856	56.538	66.6553	22.9085	22.929	33.3933	60.2479	8.56619	10.7209	14.6337
cassava4.1_004085m	D-3-phosphoglycerate dehydrogenase	AT4G34200	4.76014	16.0243	11.3632	6.39004	4.57979	11.0005	28.5091	4.0764	11.1809	9.76466
cassava4.1_008023m	D-3-phosphoglycerate dehydrogenase	AT1G17745	17.7533	25.2635	16.8155	45.8017	25.7866	23.1146	50.6951	9.4693	90.8349	3.39596
cassava4.1_008246m	phosphoserine aminotransferase	AT4G35630	60.5046	47.9356	57.535	99.5153	107.065	116.314	34.8499	5.91163	10.8142	3.84302
cassava4.1_027198m	phosphoserine aminotransferase	AT4G35630	13.928	11.165	12.4966	52.5528	39.3854	65.3639	37.8581	2.13433	6.89182	5.36467
cassava4.1_012919m	3-phosphoserine phosphatase	AT1G18640	24.9289	19.7674	19.2156	25.5095	24.9215	27.1005	16.9847	6.14997	29.7896	16.3241
cassava4.1_029414m	3-phosphoserine phosphatase	AT1G18640	1.24336	1.79332	0.140454	0.982534	0.68011	1.83064	4.91989	0.935031	0.478111	0.393225
cassava4.1_032921m	alpha/beta-Hydrolases superfamily protein	AT3G48690	26.3843	17.0574	18.9065	16.4753	4.80121	11.0467	25.7538	260.47	97.9567	117.731
cassava4.1_020892m	carboxyesterase 17	AT5G16080	0	0	0	0	0	0.043601	0	0	0	0
cassava4.1_023579m	carboxyesterase 17	AT5G16080	0	0	0	0.0427435	0	0.0466014	0	0.0827085	0.410278	0.866716
cassava4.1_030617m	carboxyesterase 17	AT5G16080	0	0	0	0	0	0	0	0	0	0
cassava4.1_010495m	carboxyesterase 18	AT5G23530	2.54703	4.02593	3.86676	4.82974	3.97137	3.3901	1.08945	52.858	0.625251	0.174845
cassava4.1_011349m	carboxyesterase 18	AT5G23530	1.62805	1.23281	0.855684	2.8758	1.57551	0.676317	1.06322	0.587277	0.0476001	0
cassava4.1_011475m	carboxyesterase 18	AT5G23530	1.5447	2.37965	4.0272	9.09306	2.44602	3.17679	7.60927	13.8223	4.36035	6.90306
cassava4.1_021781m	carboxyesterase 18	AT5G23530	0.28378	0.191022	0.148933	0.229763	0.15293	0.168608	0.839235	6.75072	15.165	2.60832
cassava4.1_024667m	carboxyesterase 18	AT5G23530	0.0740426	0	0.165919	0.111066	0.0370682	0	5.37916	0.0595594	0.298223	0
cassava4.1_027884m	carboxyesterase 18	AT5G23530	0	0	0	0	0	0	0	0.184603	0.195229	0.0388962
cassava4.1_028611m	carboxyesterase 18	AT5G23530	0.159616	0	0.161968	0.264253	0.188983	0.124513	5.62693	0	2.13738	0.70012
cassava4.1_032011m	carboxyesterase 18	AT5G23530	0.459988	1.35514	0.976816	3.66604	0.487473	0.823884	7.92652	12.7339	54.9895	15.2412
cassava4.1_004735m	glyoxal oxidase-related protein	AT1G14430	0.0278532	0.146388	0.157817	0.0195558	0.0785102	0.0214262	0	0.555449	0.12657	0.104979
cassava4.1_004927m	glyoxal oxidase-related protein	AT1G14430	0.336606	0.648868	0.083457	0.343458	0.212417	0.047031	1.84121	0.0446698	0	0
cassava4.1_005270m	glyoxal oxidase-related protein	AT3G53950	12.2688	15.8224	19.9774	58.155	32.3222	46.0492	26.6488	0.672375	0.893875	0.340887
cassava4.1_023659m	glyoxal oxidase-related protein	AT1G67290	0	0	0	0	0	0	0	0	0	0
cassava4.1_025197m	glyoxal oxidase-related protein	AT1G19900	0.176349	0.494028	0	0.216892	0.136479	0.215552	0.162608	0.109337	0.0318342	0.0232168
cassava4.1_026071m	glyoxal oxidase-related protein	AT3G57620	0	0	0	0	0	0	0	0	0	0.0220478
cassava4.1_027132m	glyoxal oxidase-related protein	AT1G67290	0.0361633	0	0.10035	0	0	0	0.63712	0	0.171679	0.217877
cassava4.1_028841m	glyoxal oxidase-related protein	AT1G19900	0.0215169	0.201161	0.0306591	0.0225656	0.0446737	0	0	1.21255	0	0
cassava4.1_012911m	3-hydroxyacyl-CoA dehydrogenase family protein	AT3G15290	40.6512	127.834	86.446	49.0624	54.8732	65.341	38.8488	104.689	51.9546	45.3486
cassava4.1_011683m	glyoxalase 2-4	AT1G06130	9.369	7.91173	6.66403	15.1014	13.2387	15.5993	4.40115	18.034	55.6175	15.7058
cassava4.1_011713m	glyoxalase 2-4	AT1G06130	33.6351	20.0702	15.9064	35.7257	23.4803	44.3177	61.9958	11.4969	8.71272	9.27617
cassava4.1_017366m	Metallo-hydrolase/oxidoreductase superfamily protein	AT3G10850	71.9457	132.219	109.001	123.319	135.08	131.952	59.2051	82.3347	132.949	64.595
cassava4.1_013009m	glyoxalase II 3	AT1G53580	22.8345	27.2322	20.2775	25.9804	29.3689	27.1997	33.6632	24.8358	29.9428	27.1486
cassava4.1_028092m	dessication-induced 1VOC superfamily protein	AT1G07645	0	0.231534	0.134798	0	0	0	0.456495	0.768464	0	1.56783
cassava4.1_013158m	glyoxalase I homolog	AT1G11840	339.975	184.426	282.682	229.497	190.254	261.958	1167.02	266.258	595.112	906.579
cassava4.1_013169m	glyoxalase I homolog	AT1G11840	174.471	150.089	213.317	208.108	194.96	198.464	1.81229	44.1001	8.6231	5.8063
cassava4.1_009685m	Glyoxalase/Bleomycin resistance protein/Dioxygenase superfamily protein	AT1G67280	2.03154	2.36592	0.804052	1.10331	1.03185	0.98861	1.66135	12.9816	9.5091	8.38421
cassava4.1_010419m	Glyoxalase/Bleomycin resistance protein/Dioxygenase superfamily protein	AT1G67280	171.399	44.7671	50.2093	156.101	149.636	195.305	86.454	87.3076	263.702	162.647
cassava4.1_015504m	Lactoylglutathione lyase / glyoxalase I family protein	AT1G80160	168.626	140.315	74.5584	83.4036	84.8413	129.916	145.953	38.7734	16.1431	2.41941
cassava4.1_016510m	Lactoylglutathione lyase / glyoxalase I family protein	AT1G15380	180.684	182.127	24.3325	24.3992	30.1327	24.3807	87.9687	2.20653	2.06196	1.53192
cassava4.1_016661m	Lactoylglutathione lyase / glyoxalase I family protein	AT5G57040	49.1354	88.1711	70.5741	17.1041	26.1606	23.9638	15.5581	1279.21	656.707	262.443
cassava4.1_016886m	Lactoylglutathione lyase / glyoxalase I family protein	AT1G80160	0	0	0.522802	0	0	0	0	0.235031	0	0
cassava4.1_016959m	Lactoylglutathione lyase / glyoxalase I family protein	AT1G15380	54.8563	31.1161	16.2235	34.0374	41.6376	4.52795	387.481	34.9051	12.6961	3.74883
cassava4.1_016977m	Lactoylglutathione lyase / glyoxalase I family protein	AT1G15380	12.7599	4.71443	5.94794	19.9095	28.3975	2.86407	244.572	9.72071	14.7558	4.07732
cassava4.1_017629m	Lactoylglutathione lyase / glyoxalase I family protein	AT1G80160	15.501	31.1883	24.3593	14.4531	18.7882	51.4301	20.6395	4.22811	7.89113	204.044
cassava4.1_019500m	Lactoylglutathione lyase / glyoxalase I family protein	AT1G64185	3.70621	2.87659	6.35727	4.1676	4.79249	6.00415	5.39391	3.55199	9.15974	7.84974
cassava4.1_026393m	Lactoylglutathione lyase / glyoxalase I family protein	AT2G28420	0	0	0	0	0	0	0	0	0	0
cassava4.1_031182m	Lactoylglutathione lyase / glyoxalase I family protein	AT1G80160	0	0	0	0	0	0	4.17135	0	0	1.01293
cassava4.1_002250m	mRNAadenosine methylase	AT4G10760	18.143	50.2126	48.2896	13.5949	13.8051	16.4806	23.1463	42.7926	19.4568	23.8642
cassava4.1_013351m	S-formylglutathione hydrolase	AT2G41530	195.551	462.023	762.035	383.629	356.024	341.084	228.382	157.902	93.5466	225.331
cassava4.1_017191m	SHK1 binding protein 1	AT4G31120	14.5462	3.57854	3.75051	10.1544	10.8029	13.8574	3.49981	1.06434	6.9343	1.68742
cassava4.1_028717m	SHK1 binding protein 1	AT4G31120	22.7049	4.30198	2.4267	29.991	35.3696	34.2492	11.2843	3.61957	17.8235	7.62677
cassava4.1_029868m	SHK1 binding protein 1	AT4G31120	10.8222	58.1129	63.2121	17.5684	23.3315	23.5934	10.8629	24.2011	15.3731	8.18166
cassava4.1_005413m	thymidylate synthase 1	AT2G16370	13.9121	26.5139	10.2459	19.0271	23.6083	14.9231	15.3196	3.69337	18.2149	6.17133
cassava4.1_010818m	thymidylate synthase 1	AT2G16370	0.407551	0	0	1.19324	0.569914	0.84596	0.98809	0.118475	1.42702	1.74106
cassava4.1_027145m	thymidylate synthase 1	AT2G16370	2.50873	1.56537	1.20692	2.65536	2.04305	1.51717	1.22036	4.56569	17.5773	5.29615
cassava4.1_017821m	Ribonuclease E inhibitor RraA/Dimethylmenaquinone methyltransferase	AT5G56260	7.85317	12.9654	7.64986	5.06438	5.10471	8.33889	24.3981	76.8088	40.5483	42.1681
cassava4.1_017832m	Ribonuclease E inhibitor RraA/Dimethylmenaquinone methyltransferase	AT5G16450	205.305	389.729	496.764	218.616	286.096	276.891	231.623	225.906	100.569	114.465
cassava4.1_013258m	5-formyltetrahydrofolate cycloligase	AT5G13050	13.7591	45.9916	59.4216	20.377	17.5298	16.5324	25.1227	44.5707	38.0055	21.0256
cassava4.1_010372m	NagB/RpiA/CoA transferase-like superfamily protein	AT1G76730	5.77799	5.50538	7.686	7.40765	7.37316	7.73612	6.37884	30.2212	33.9705	15.6588
cassava4.1_018934m	Dihydroneopterin aldolase	AT5G62980	27.7431	19.4027	18.0622	24.7815	39.5114	44.8956	15.5406	4.87706	17.3469	21.7613
cassava4.1_024055m	Dihydropterin pyrophosphokinase / Dihydropteroate synthase	AT4G30000	7.17945	4.63767	3.88494	6.25077	8.49097	8.25201	9.66315	1.51795	4.9526	6.54147
cassava4.1_008265m	formate dehydrogenase	AT5G14780	85.0932	96.9578	136.49	93.5505	93.2001	147.81	85.978	35.1097	35.112	38.7477
cassava4.1_009602m	formate dehydrogenase	AT5G14780	2.23725	1.58939	0.380849	28.6844	31.1531	29.5612	1.41359	1.11819	0.737313	10.3493
cassava4.1_003479m	10-formyltetrahydrofolate synthetase	AT1G50480	35.2077	43.054	31.4143	27.6452	28.6193	34.508	59.274	138.001	27.1348	81.4152
cassava4.1_005710m	serine transhydroxymethyltransferase 1	AT4G37930	30.107	44.2614	28.9408	1.3265	0.852435	1.05177	11.2176	1063.15	1274.3	359.016
cassava4.1_005814m	serine transhydroxymethyltransferase 1	AT4G37930	36.4778	45.2986	36.9872	4.46735	1.18696	1.69912	14.2891	1289.69	1101.05	455.751
cassava4.1_005682m	serine hydroxymethyltransferase 2	AT5G26780	44.1489	39.6247	30.299	60.2049	57.9135	75.3204	78.9751	7.20423	10.1294	14.9461
cassava4.1_006915m	serine hydroxymethyltransferase 4	AT4G13930	0.85727	1.10189	1.36956	2.25061	2.00994	2.31965	14.7898	9.33621	25.5242	17.9023
cassava4.1_006924m	serine hydroxymethyltransferase 4	AT4G13930	34.2828	38.9474	26.0029	41.7952	40.466	68.3394	109.069	25.8482	29.3491	14.1715
cassava4.1_015666m	serine hydroxymethyltransferase 4	AT4G13930	3.97842	6.57045	5.56352	5.5656	5.46073	4.01433	0.407191	4.04278	3.31006	1.28089
cassava4.1_027388m	serine hydroxymethyltransferase 4	AT4G13930	0	0	0	0	0.0704923	0	0.0719212	0	0	0.0510236
cassava4.1_004167m	serine hydroxymethyltransferase 6	AT1G22020	17.7429	34.8826	18.1972	12.1091	13.6617	15.6484	10.4295	26.1037	11.4461	13.7831
cassava4.1_004768m	serine hydroxymethyltransferase 7	AT1G36370	28.0825	44.9064	30.3881	16.5682	22.4636	22.9039	22.6219	162.087	82.5206	79.2188
cassava4.1_006731m	GTP cyclohydrolase I	AT3G07270	4.01981	3.57692	3.48416	2.7438	2.20552	3.54258	2.96673	24.1485	17.3339	5.93945
cassava4.1_025527m	GTP cyclohydrolase I	AT3G07270	0	0	0	0	0	0	0	0	0	0.169325
cassava4.1_010230m	Amino acid dehydrogenase family protein	AT4G00620	3.25781	6.71792	8.32266	8.16233	7.42308	9.66648	8.79701	4.30701	4.04112	4.89108
cassava4.1_010472m	Amino acid dehydrogenase family protein	AT2G38660	11.0433	26.2102	24.7277	8.13456	6.57738	7.55826	9.64529	42.2431	12.4838	14.0576
cassava4.1_012783m	Amino acid dehydrogenase family protein	AT3G12290	30.1227	74.5239	94.5864	39.8223	40.117	48.2159	45.8964	164.549	64.475	104.039
cassava4.1_025266m	Amino acid dehydrogenase family protein	AT3G12290	0.812136	6.76071	7.22695	5.23918	2.6659	3.11261	0.458009	19.3918	1.74681	0.554262
cassava4.1_003870m	methylenetetrahydrofolate reductase 2	AT2G44160	70.0157	27.8081	22.9897	59.3485	53.1471	68.0512	182.943	10.0759	26.8893	37.1521
cassava4.1_001828m	DHFS-FPGS homolog B	AT5G05980	17.3762	28.0827	18.3943	12.5777	9.52743	11.4703	9.60843	15.5635	10.9061	9.95405
cassava4.1_011436m	DHFS-FPGS homolog C	AT3G10160	4.35996	3.57511	4.1299	5.51784	4.02408	3.09268	6.43573	14.376	21.059	19.8586
cassava4.1_014598m	DHFS-FPGS homolog C	AT3G10160	2.36561	0.822875	1.46696	5.04146	2.83349	1.89053	4.6782	3.90254	16.8325	11.333
cassava4.1_024077m	DHFS-FPGS homolog C	AT3G10160	0.0632882	0.0637348	0	0.0698416	0	0	0.172062	2.12551	3.93468	2.81171
cassava4.1_004757m	Folylpolyglutamate synthetase family protein	AT5G41480	2.94677	11.9543	9.069	4.46144	4.76465	2.91247	1.00617	2.00843	5.57414	1.50073
cassava4.1_008188m	SNF1-related protein kinase regulatory subunit gamma 1	AT3G48530	33.6872	22.7293	44.3679	43.7903	45.4957	47.5583	39.2846	16.668	65.5738	17.6111
cassava4.1_019842m	cell wall protein precursor, putative	AT2G20870	0.108845	0.1611	0.148138	0.0749843	0.224443	0.0816822	0.220148	0.251607	0.234318	0.30118
cassava4.1_026836m		AT3G58800	8.14221	5.65911	4.84853	7.59397	8.58323	10.4963	9.07093	2.36238	6.89052	6.72715
cassava4.1_018505m	arabinogalactan protein 1	AT5G64310	219.436	330.454	399.417	439.438	853.493	748.992	245.59	10.6925	8.74308	8.48477
cassava4.1_019053m	arabinogalactan protein 1	AT5G64310	488.117	1062.76	2727.47	573.747	1188.87	1056.81	452.337	66.6032	27.8068	15.0164
cassava4.1_019155m	arabinogalactan protein 1	AT5G64310	3.66298	9.91074	13.0578	26.1911	79.0927	94.5288	0	4.87478	0	0.0454238
cassava4.1_025072m	arabinogalactan protein 1	AT5G64310	0.429808	0.732793	0.701009	0	0.152826	0.166699	0	4.17985	0.751231	0.224221
cassava4.1_018601m	arabinogalactan protein 10	AT4G09030	22.3354	21.2202	58.9412	31.9856	62.7892	91.6026	28.1268	1.81049	2.3484	0.517652
cassava4.1_029618m	arabinogalactan protein 14	AT5G56540	5254.46	13178.7	23754.1	3116.85	2685.51	4176.43	3096.55	965.569	320.81	542.643
cassava4.1_015560m	arabinogalactan protein 18	AT4G37450	62.3866	98.4018	109.517	273.288	288.244	384.736	93.9593	6.02925	26.8104	13.9995
cassava4.1_015634m	arabinogalactan protein 18	AT4G37450	44.5743	39.1187	29.9073	74.209	94.6347	109.459	188.378	2.88054	8.42335	2.72089
cassava4.1_015112m	arabinogalactan protein 19	AT1G68725	0.647117	1.23523	2.34892	4.64096	5.78384	5.85477	26.1735	1.94439	0.205377	0.247449
cassava4.1_020520m	arabinogalactan protein 20	AT3G61640	21.8737	5.06897	3.4547	12.2255	11.5323	15.247	26.7413	0.724132	0.337922	0.0769856
cassava4.1_020640m	arabinogalactan protein 20	AT3G61640	42.4738	100.704	26.8305	40.9488	53.0272	37.6684	148.857	6.41882	7.29068	21.1569
cassava4.1_020726m	arabinogalactan protein 20	AT3G61640	122.824	292.157	59.5913	159.832	142.8	97.3006	15.1335	10.5454	1.05448	0.17994
cassava4.1_018722m	arabinogalactan protein 26	AT2G47930	33.0621	30.7426	12.4475	82.1503	76.1014	135.822	127.962	1.40305	1.33117	0.100239
cassava4.1_024929m	arabinogalactan protein 6	AT5G14380	0	0	0	0	0	0	0	0	0	0
cassava4.1_027264m	arabinogalactan protein 6	AT5G14380	0	0	0	0	0	0	0	0	0	0
cassava4.1_008878m	FASCICLIN-like arabinogalactan 1	AT5G55730	7.33579	7.41281	3.42071	29.52	21.5449	22.6911	37.7812	2.97316	3.22989	0.935999
cassava4.1_008882m	FASCICLIN-like arabinogalactan 1	AT5G55730	8.61633	13.1518	2.07054	12.0544	12.0664	14.7671	15.7919	1.74922	6.7165	0.882394
cassava4.1_031631m	FASCICLIN-like arabinogalactan-protein 10	AT3G60900	64.729	112.602	47.1546	110.69	114.31	176.606	293.487	6.30268	21.4607	1.01231
cassava4.1_015156m	FASCICLIN-like arabinogalactan-protein 11	AT5G03170	39.4284	45.5118	13.6103	33.6583	38.0803	19.977	229.178	0.759849	0	0.163915
cassava4.1_015233m	FASCICLIN-like arabinogalactan-protein 11	AT5G03170	11.1985	4.47432	4.02139	12.1112	12.9971	16.4735	333.589	1.26338	0.263827	0.394019
cassava4.1_021867m	FASCICLIN-like arabinogalactan-protein 11	AT5G03170	0	0	0	0.223657	0.222012	0	0.339967	0	0.120666	0
cassava4.1_022072m	FASCICLIN-like arabinogalactan-protein 11	AT5G03170	0.195577	0	0.362312	0.467497	0	0	21.7199	0.0670829	0.0834406	0
cassava4.1_023463m	FASCICLIN-like arabinogalactan-protein 11	AT5G03170	0.169971	0.443595	1.0989	2.90734	1.71991	1.30546	50.738	0.332541	0	0.0605258
cassava4.1_023801m	FASCICLIN-like arabinogalactan-protein 11	AT5G03170	0.133834	0	0.741825	1.11085	0.935651	1.86854	38.4678	0.251732	0	0
cassava4.1_025091m	FASCICLIN-like arabinogalactan-protein 11	AT5G03170	3.73413	2.31975	5.51156	6.76021	7.15562	7.01157	287.824	2.12531	0	0.16642
cassava4.1_027600m	FASCICLIN-like arabinogalactan-protein 11	AT5G03170	0.0525425	0	0.148176	0.291683	0.147675	0.0808664	12.0904	0	0	0
cassava4.1_028966m	FASCICLIN-like arabinogalactan-protein 11	AT5G03170	0	0	0.238703	0.531733	0	0	23.6351	0.406421	0	0
cassava4.1_030392m	FASCICLIN-like arabinogalactan-protein 11	AT5G03170	0	0	0	0.061462	0	0	2.62978	0.0931066	0	0
cassava4.1_033072m	FASCICLIN-like arabinogalactan-protein 11	AT5G03170	0	0	0	0	0	0	0.295941	0	0	0
cassava4.1_013900m	FASCICLIN-like arabinogalactan-protein 12	AT5G60490	0.0814398	0	0.312981	0.493806	0.439634	0	10.1741	0.705663	0	0
cassava4.1_022699m	FASCICLIN-like arabinogalactan-protein 12	AT5G60490	0	0	0	0.103521	0	0	2.1205	0	0	0
cassava4.1_025550m	FASCICLIN-like arabinogalactan-protein 12	AT5G60490	0	0	0.0984514	0.270973	0	0	3.41561	0	0	0
cassava4.1_030729m	FASCICLIN-like arabinogalactan-protein 12	AT5G60490	0	0	0.286045	0.392308	0.0560116	0	16.9291	0.0789068	0	0.0245948
cassava4.1_031001m	FASCICLIN-like arabinogalactan-protein 12	AT5G60490	0.0745774	0.0864571	0.610386	0.890057	0.110624	0	30.3061	0.322366	0.0903879	0
cassava4.1_022543m	FASCICLIN-like arabinogalactan protein 14 precursor	AT3G12660	0	0	0	0	0	0	0	0	0	0
cassava4.1_033570m	FASCICLIN-like arabinogalactan protein 14 precursor	AT3G12660	0	0	0	0.160407	0	0	0	0	0	0
cassava4.1_007195m	FASCICLIN-like arabinogalactan protein 17 precursor	AT5G06390	35.2195	21.4655	18.5635	79.9457	44.4422	48.2766	49.6976	2.33293	0.600401	0.532032
cassava4.1_007317m	FASCICLIN-like arabinogalactan protein 17 precursor	AT5G06390	50.0637	111.046	107.561	73.2651	124.698	166.203	250.428	28.0137	19.6559	31.475
cassava4.1_011291m	FASCICLIN-like arabinogalactan 2	AT4G12730	42.3765	74.4516	138.147	264.914	239.123	407.772	97.9765	5.48935	7.36599	2.39021
cassava4.1_017586m	FASCICLIN-like arabinogalactan 6	AT2G20520	8.17486	8.12867	56.4883	9.32718	14.7193	31.365	27.9401	0.909891	0	0.0825491
cassava4.1_014009m	FASCICLIN-like arabinoogalactan 7	AT2G04780	23.6035	16.8564	7.42933	59.7823	56.1729	75.0217	142.305	7.66725	0.489162	0.333386
cassava4.1_032208m	FASCICLIN-like arabinoogalactan 7	AT2G04780	2.84579	0.551951	1.59591	7.16739	5.50832	6.68489	157.83	0.18747	0.339719	0.239008
cassava4.1_025211m	Fasciclin-like arabinogalactan family protein	AT3G46550	1.93955	7.36789	8.52385	28.0119	19.3092	32.1408	23.694	8.20864	7.89721	6.93567
cassava4.1_030506m	Fasciclin-like arabinogalactan family protein	AT3G46550	3.03823	2.87509	6.15878	10.6336	14.0464	22.5822	4.51475	0.572896	0.898988	0.583933
cassava4.1_013581m	extensin 3	AT1G21310	105.621	532.998	441.313	2492.31	1723.57	1966.6	801.622	35.1713	6.47855	1.53304
cassava4.1_024728m	extensin 3	AT1G21310	8.45857	9.51727	0.211181	24.187	4.21717	0.836159	12.0399	25.9659	3.07646	15.4319
cassava4.1_004584m	hydroxyproline-rich glycoprotein family protein	AT4G16790	1.39282	1.1425	0.508582	3.84329	1.67287	2.3071	6.85033	6.30506	13.9927	4.92367
cassava4.1_004890m	FRIGIDA-like protein	AT3G22440	14.3253	20.379	25.103	10.0954	10.3967	12.0572	10.9565	29.0444	9.97936	6.8192
cassava4.1_005659m	FRIGIDA-like protein	AT3G22440	54.474	214.548	289.832	119.28	168.817	183.234	44.8902	126.95	40.6731	22.3615
cassava4.1_006386m	FRIGIDA-like protein	AT3G22440	75.2462	147.402	281.737	99.0829	128.508	163.516	102.593	130.667	194.892	76.1588
cassava4.1_006851m	Protein of unknown function (DUF1421)	AT4G28300	20.3051	74.557	90.2416	34.1585	35.6549	44.1673	32.3094	100.367	20.5595	23.5784
cassava4.1_011905m	Protein of unknown function (DUF1421)	AT4G28300	23.9501	134.958	69.8787	46.1653	81.3687	51.0003	27.8118	38.0988	36.7753	16.7494
cassava4.1_020217m	Protein of unknown function (DUF1421)	AT4G28300	119.513	74.5669	14.1864	59.6989	107.147	71.5012	60.5922	12.1377	44.0029	7.01171
cassava4.1_021227m	FRIGIDA-like protein	AT3G22440	5.76228	12.6728	14.4322	4.01826	5.06319	6.76528	7.59984	14.1159	8.99059	4.53821
cassava4.1_021451m	FRIGIDA-like protein	AT3G22440	0	0	0	0	0	0	0	0	0	0
cassava4.1_028040m	hydroxyproline-rich glycoprotein family protein	AT5G51680	0.598686	0.206319	0.583932	0.500404	0.722765	1.71564	0.275747	0.889256	13.9081	4.23956
cassava4.1_028113m	hydroxyproline-rich glycoprotein family protein	AT5G51680	1.92554	2.16742	2.57609	3.07991	2.1365	3.63009	2.68062	2.99027	22.8079	9.2587
cassava4.1_029373m	FRIGIDA-like protein	AT3G22440	0	0	0	0	0	0	0	0	0	0
cassava4.1_003278m	leucine-rich repeat/extensin 2	AT1G62440	1.16298	11.6491	2.08729	7.31884	9.69189	17.9922	8.69197	1.22962	0.199473	0.0572594
cassava4.1_023446m	receptor like protein 29	AT2G42800	13.9472	3.19866	3.50984	47.7358	35.2607	37.1384	17.8397	0.452878	0.527462	0.0338985
cassava4.1_026529m	receptor like protein 29	AT2G42800	0	0	0	0	0	0	0	0	0	0
cassava4.1_006150m		AT2G46630	1.82212	3.86813	2.6184	22.6988	8.91519	15.8123	52.0428	13.3431	9.03476	4.64856
cassava4.1_007877m	Leucine-rich repeat (LRR) family protein	AT4G06744	0.889816	0.226963	0.435479	2.09595	1.76279	1.5911	2.08551	0.199674	0.0588115	0.0944197
cassava4.1_008158m	Leucine-rich repeat (LRR) family protein	AT4G06744	1.20071	1.09833	0.0813772	2.01332	1.69948	1.20203	1.00476	0.181846	0	0.0812823
cassava4.1_008576m	Leucine-rich repeat (LRR) family protein	AT4G29240	5.79579	3.98543	1.60708	3.81081	2.63405	5.09346	12.8558	0.248642	0.0981729	0.245965
cassava4.1_010223m	Leucine-rich repeat (LRR) family protein	AT3G22800	0	0	0	0.0372098	0	0	0	0.0641576	0	0
cassava4.1_010280m	Leucine-rich repeat (LRR) family protein	AT3G22800	0	0	0	0	0	0	0	0	2.6221	0
cassava4.1_011605m		AT2G46630	0.873575	8.33118	2.49046	1.43777	0.651295	0.939097	6.50366	1.28011	0.361358	0.692196
cassava4.1_021749m	Leucine-rich repeat (LRR) family protein	AT3G19020	0	0	0	0	0	0	0	0	0.0447151	0
cassava4.1_022299m	Leucine-rich repeat (LRR) family protein	AT4G28380	0.915034	0.285295	0.151387	2.26964	1.51384	1.75617	4.84681	0.0638814	0.0571214	0.137469
cassava4.1_022962m	Leucine-rich repeat (LRR) family protein	AT3G22800	2.06469	0.117276	0.336165	0.212187	0.316123	0.350653	5.42707	0	0.113953	0.074941
cassava4.1_025804m	Leucine-rich repeat (LRR) family protein	AT3G19020	0	0	0	0	0	0	0	0	0	0
cassava4.1_026156m	Leucine-rich repeat (LRR) family protein	AT3G24480	0	0	0	0	0	0	0	0	0	0
cassava4.1_030439m	Leucine-rich repeat (LRR) family protein	AT4G06744	4.37005	2.32944	0.384585	3.97835	1.81322	0.551802	3.45316	2.49681	0.861059	3.26586
cassava4.1_031017m	Leucine-rich repeat (LRR) family protein	AT3G22800	0.971809	0.0799308	0	0.0790136	0.0393097	0	0	0	0	0.325687
cassava4.1_032410m	Leucine-rich repeat (LRR) family protein	AT3G24480	18.6367	5.41641	15.3484	12.2757	32.2612	37.7342	24.1141	1.74876	0.781772	2.90923
cassava4.1_033058m	Leucine-rich repeat (LRR) family protein	AT3G19020	0.0765487	0.115809	0.0358749	0	0	0	0	0.628457	0	0
cassava4.1_034310m	Leucine-rich repeat (LRR) family protein	AT4G29240	6.00557	1.01601	0.468171	3.13757	2.17048	5.68797	17.6235	0.803534	4.33551	0.185752
cassava4.1_008259m	proline-rich protein 2	AT2G21140	0	0.257676	0.0532942	0.0834252	0.111978	0.0921562	0.609491	3.34385	221.183	3.24685
cassava4.1_010136m	reversibly glycosylated polypeptide 1	AT3G02230	4.12968	9.34898	1.09325	4.86115	3.34551	1.53105	12.257	0.371964	0.120559	0.0676125
cassava4.1_010183m	reversibly glycosylated polypeptide 1	AT3G02230	3.14857	5.85637	4.20103	1.98505	1.1745	1.6629	2.47291	10.3239	1.4518	0.996583
cassava4.1_026327m	reversibly glycosylated polypeptide 1	AT3G02230	21.2209	66.1262	119.189	49.1878	54.445	50.6393	34.9027	24.763	19.8233	9.63241
cassava4.1_010056m	reversibly glycosylated polypeptide 3	AT3G08900	23.7111	40.1096	12.6317	18.2767	17.9688	32.6208	119.451	3.48677	1.1399	1.38971
cassava4.1_010334m	reversibly glycosylated polypeptide 3	AT3G08900	171.757	426.552	528.586	127.014	228.664	175.793	123.199	50.175	45.4092	54.0348
cassava4.1_010408m	reversibly glycosylated polypeptide 3	AT3G08900	51.7929	94.6013	48.0416	45.3749	39.8444	36.7522	29.1459	39.5227	13.7175	25.5253
cassava4.1_010414m	reversibly glycosylated polypeptide 3	AT3G08900	15.1988	37.7161	10.1837	11.259	8.10067	12.9909	85.4855	7.9963	1.35276	5.67326
cassava4.1_010799m	Alpha-1,4-glucan-protein synthase family protein	AT5G16510	4.99504	9.05512	4.20797	2.50629	2.49578	3.14819	16.2732	13.1581	7.44046	16.001
cassava4.1_024143m	Alpha-1,4-glucan-protein synthase family protein	AT5G16510	95.176	419.613	370.736	62.1696	72.8681	71.4642	28.1468	162.945	45.3832	50.039
cassava4.1_005319m	Nucleotide-diphospho-sugar transferases superfamily protein	AT5G03760	31.4263	16.7761	3.81159	29.609	11.7186	13.5848	32.2804	0.427649	0.883304	0.0667455
cassava4.1_012815m	Nucleotide-diphospho-sugar transferases superfamily protein	AT5G03760	13.4266	5.78904	8.62169	55.5898	31.4817	37.4092	14.2309	0.621932	0.194402	0.0363365
cassava4.1_025352m	Nucleotide-diphospho-sugar transferases superfamily protein	AT5G03760	1.32055	0	0.135752	0.50262	0.448618	0.37555	8.91978	0	0.0368116	0
cassava4.1_005126m	cellulose synthase-like A02	AT5G22740	40.7777	19.1829	7.52752	35.9205	25.9783	25.1227	44.8918	3.51771	1.8279	2.70597
cassava4.1_005132m	cellulose synthase-like A02	AT5G22740	15.0183	4.95716	4.84273	18.8655	15.5772	13.6303	6.6731	1.15551	0.128958	0.288439
cassava4.1_003164m	Cellulose-synthase-like C4	AT3G28180	156.304	45.4135	74.3385	37.9358	185.538	182.341	110.4	2.59937	1.18486	0.899684
cassava4.1_003168m	Cellulose-synthase-like C4	AT3G28180	0.84159	0.30839	0.165338	1.03177	0.754156	4.1985	6.45556	0.466575	0.0580569	0.0605763
cassava4.1_002707m	Cellulose-synthase-like C12	AT4G07960	100.721	68.8608	129.353	49.5947	117.712	125.097	97.635	3.50915	4.03377	4.38452
cassava4.1_002727m	Cellulose-synthase-like C12	AT4G07960	23.8003	11.271	18.4274	17.235	32.2176	39.8286	33.0467	0.495266	0.523105	0.698953
cassava4.1_002818m	Cellulose-synthase-like C5	AT4G31590	6.01162	1.82554	0.710978	8.34639	4.85668	8.87216	7.82432	0.395807	0.150881	0.147023
cassava4.1_003026m	Cellulose-synthase-like C6	AT3G07330	7.71863	6.90404	7.43488	11.1545	9.54219	10.8319	9.97884	2.76819	7.88259	9.51029
cassava4.1_003038m	Cellulose-synthase-like C6	AT3G07330	2.36996	2.22223	1.88322	2.72846	2.48991	4.16707	4.82809	0.798639	1.40993	2.15815
cassava4.1_003705m	glycosyl hydrolase 9A1	AT5G49720	69.0027	179.74	216.81	128.633	112.919	158.741	152.843	83.5621	29.5153	33.7968
cassava4.1_026565m	glycosyl hydrolase 9A1	AT5G49720	0	0	0.0264827	0.0377077	0	0.0412842	0	0.333462	0.21172	0
cassava4.1_033019m	mannosyltransferase family protein	AT5G22130	3.36614	3.31815	1.19157	7.55271	8.01722	8.99778	1.29106	0.713686	5.93875	1.58705
cassava4.1_000659m	cellulose synthase 1	AT4G32410	66.6121	54.8356	45.0758	65.7055	64.2195	83.7713	93.7781	11.9258	14.487	23.5452
cassava4.1_000660m	cellulose synthase 1	AT4G32410	25.8447	33.9507	27.6444	35.4222	27.8037	37.6196	37.6134	9.0727	15.5447	14.1397
cassava4.1_000770m	cellulose synthase A4	AT5G44030	2.79557	1.41387	1.71761	1.92347	2.13549	1.8771	54.7964	1.188	0.0491975	0.092784
cassava4.1_000906m	cellulose synthase A4	AT5G44030	0.4858	0.502854	0.186032	0.257603	0.24385	0.211206	2.79336	0.063654	0.0858576	0.319446
cassava4.1_000652m	cellulose synthase 6	AT5G64740	116.89	116.448	108.391	103.652	77.3353	124.955	94.0838	8.13998	20.6963	16.0803
cassava4.1_022108m	cellulose synthase 6	AT5G64740	23.7803	12.0964	10.4199	29.2274	25.2301	28.9197	21.3285	1.08781	4.99814	2.69407
cassava4.1_034092m	cellulose synthase 6	AT5G64740	48.9162	28.3564	25.9629	60.2805	50.5516	67.7533	35.8181	3.55985	6.98471	4.04806
cassava4.1_028650m	cellulose synthase A9	AT2G21770	2.18284	2.95379	0.351955	1.50959	1.91365	1.31789	1.95036	0.0523204	0.113803	0.0657605
cassava4.1_000673m	Cellulose synthase family protein	AT5G05170	70.8719	67.7791	45.582	90.1327	69.9763	104.353	103.67	20.0257	30.5967	34.4142
cassava4.1_000695m	Cellulose synthase family protein	AT5G05170	41.5323	43.0954	23.1261	38.3783	46.801	39.0758	60.3019	1.27925	0.162601	0.35066
cassava4.1_008148m	Cellulose synthase family protein	AT5G05170	15.5202	20.4543	15.7535	0.73572	3.05898	5.37416	26.6886	142.909	128.935	991.467
cassava4.1_027647m	cellulose synthase-like D1	AT2G33100	0	0	0	0	0	0	0	0	0	0
cassava4.1_000529m	cellulose synthase-like D3	AT3G03050	84.5805	226.117	163.175	39.262	147.558	102.183	32.6559	3.70061	3.40195	5.33855
cassava4.1_001504m	cellulose synthase-like D3	AT3G03050	9.00565	16.484	10.2798	8.02701	8.67144	12.5206	10.1944	3.2384	1.58634	3.20682
cassava4.1_012559m	cellulose synthase-like D3	AT3G03050	3.60154	1.11621	0.997297	4.42131	2.92695	4.99932	4.91881	0.730979	0.661896	1.13099
cassava4.1_021390m	cellulose synthase like D4	AT4G38190	0	0	0.0152192	0	0	0	0.0475365	0	0	0
cassava4.1_000512m	cellulose synthase-like D5	AT1G02730	10.777	16.1447	1.29855	2.71476	2.99305	1.87929	16.763	1.01019	0.0547686	0.293712
cassava4.1_002406m	cellulose synthase like E1	AT1G55850	8.23326	10.4845	5.82665	2.8361	1.80964	1.94875	6.13538	45.7098	7.78247	39.3285
cassava4.1_002412m	cellulose synthase like E1	AT1G55850	4.76096	6.03363	9.75732	1.16168	1.34258	3.21326	3.69921	11.9018	1.07658	30.222
cassava4.1_005333m	cellulose synthase like E1	AT1G55850	2.54805	3.32431	3.57429	7.64124	2.69786	4.26266	0.227406	62.2454	16.219	11.8321
cassava4.1_018538m	cellulose synthase like E1	AT1G55850	6.66365	9.52151	7.21653	18.272	5.8767	8.67071	0.417411	97.9173	43.757	15.4284
cassava4.1_022887m	cellulose synthase like E1	AT1G55850	2.16535	3.16908	2.19611	15.1267	4.99139	7.12881	1.03669	23.3339	58.5055	19.8685
cassava4.1_028777m	cellulose synthase like E1	AT1G55850	0.366163	0.803786	0.248332	1.02572	0.699496	0.864112	0.63098	1.09231	1.09586	1.64758
cassava4.1_002542m	cellulose synthase like G2	AT4G24000	2.6356	2.64672	2.33998	0.691783	0.280404	0.194428	5.33492	5.22072	22.3703	35.2183
cassava4.1_002329m	cellulose synthase like G3	AT4G23990	0.277475	0.281213	0.2501	0.0650248	0.0160055	0.0886484	0.33019	6.8651	0.766861	14.9717
cassava4.1_002353m	cellulose synthase like G3	AT4G23990	3.3686	4.06683	2.38066	0.115898	0.042825	0.0949669	1.00976	81.3487	2.81827	31.7142
cassava4.1_002393m	cellulose synthase like G3	AT4G23990	11.3209	10.937	3.13008	5.63536	6.86762	5.62194	0.443139	50.6333	4.93605	20.5148
cassava4.1_021514m	cellulose synthase like G3	AT4G23990	0.110209	0.199549	0.15315	0.202386	0.272286	0.0805991	4.63811	0.171689	3.4142	2.0497
cassava4.1_032257m	cellulose synthase like G3	AT4G23990	0	0	0.0192119	0	0	0.0397003	0.350312	0.0662196	1.56821	5.6174
cassava4.1_000992m	cellulose synthase family protein	AT4G18780	3.53375	1.01643	1.73055	3.23957	3.0839	2.63224	88.7928	0.529074	0.0529429	0.0638804
cassava4.1_001280m	Cellulose synthase family protein	AT5G17420	21.7565	30.7316	14.886	10.4971	11.201	11.0636	38.5219	1.64876	0.171673	0.580642
cassava4.1_002218m	Cellulose synthase family protein	AT5G17420	1.71709	0.317468	0.979358	2.51703	2.83132	2.16854	25.7039	0.18697	0.0237398	0.0356262
cassava4.1_007427m	COBRA-like extracellular glycosyl-phosphatidyl inositol-anchored protein family	AT5G60920	58.3403	174.131	155.364	222.662	187.436	265.907	113.569	22.6545	15.0174	22.8462
cassava4.1_028898m	COBRA-like extracellular glycosyl-phosphatidyl inositol-anchored protein family	AT5G60920	0.0751736	0	0.0782259	0.0250251	0.0492716	0	0	0	0	0
cassava4.1_007671m	COBRA-like protein 1 precursor	AT3G02210	16.1147	39.0601	42.7292	7.90187	36.5624	14.907	9.19028	5.95886	1.75034	8.57957
cassava4.1_030767m	COBRA-like protein 11 precursor	AT4G27110	0	0	0.0256216	0.183002	0.230702	0.018301	0.932107	0.132277	0.132727	0.59118
cassava4.1_022372m	COBRA-like protein 2 precursor	AT3G29810	0	0	0	0	0	0.0675476	0	0	0	0
cassava4.1_033612m	COBRA-like protein 6 precursor	AT1G09790	0.339045	0.417937	0.0418902	0.0871689	0.17278	0.0633021	0.39137	0.0683245	0	0
cassava4.1_003362m	COBRA-like protein-7 precursor	AT4G16120	1.30054	1.69997	0.368159	0.731716	0.82589	0.399374	1.5087	0.0826115	0.0829859	0.0769787
cassava4.1_003414m	COBRA-like protein-7 precursor	AT4G16120	120.601	92.4777	142.955	107.57	205.772	193.836	118.433	3.7496	6.00926	5.79228
cassava4.1_033808m	COBRA-like protein-7 precursor	AT4G16120	0.0876373	0	0.0703893	0.0500161	0.215802	0.237686	0.190551	0.344231	0.29217	0.320135
cassava4.1_024424m	COBRA-like extracellular glycosyl-phosphatidyl inositol-anchored protein family	AT5G15630	0	0	0.0363468	0	0.116071	0.0319378	2.76789	0	0	0.0858538
cassava4.1_026852m	COBRA-like extracellular glycosyl-phosphatidyl inositol-anchored protein family	AT5G15630	0.069259	0.0810766	0	0.0555269	0	0	0	0	0	0
cassava4.1_027872m	COBRA-like extracellular glycosyl-phosphatidyl inositol-anchored protein family	AT5G15630	1.18187	0.368444	0.530039	1.87708	1.57754	1.74256	19.9562	0.417652	0.177563	0.231099
cassava4.1_028535m	COBRA-like extracellular glycosyl-phosphatidyl inositol-anchored protein family	AT5G15630	2.73198	12.1351	10.5418	2.83105	3.22923	3.51901	66.344	5.3418	1.50992	0.249216
cassava4.1_005011m	glucuronidase 3	AT5G34940	2.47069	1.10806	0.723831	2.5993	3.06893	3.26202	6.28085	0.74683	0.202741	8.48548
cassava4.1_031502m	glucuronidase 3	AT5G34940	0.0663353	0.554914	0.108152	0	0	0	0.222221	4.30431	0	0.549161
cassava4.1_032464m	glucuronidase 3	AT5G34940	0.746882	0.945822	0.156066	0.549391	0.915354	0.975327	9.44378	0.0579562	0.403839	1.77467
cassava4.1_019634m	peptidoglycan-binding LysM domain-containing protein	AT5G62150	7.96249	39.8723	28.5599	3.15189	1.3224	3.54124	39.2709	223.799	21.5054	22.5419
cassava4.1_023334m	glycosyl hydrolase 9A4	AT3G43860	0	0	0	0	0	0	0	0	0	0
cassava4.1_023568m	glycosyl hydrolase 9A4	AT3G43860	0	0	0	0	0	0	0.354768	0	1.38175	0.382078
cassava4.1_031999m	glycosyl hydrolase 9A4	AT3G43860	0.309446	0	0.07123	0	0.0489712	0	1.63071	1.95804	1.24722	0.462984
cassava4.1_023731m	glycosyl hydrolase 9B14	AT4G09740	0	0.169622	0.070747	0	0	0	0	0	0	0
cassava4.1_027398m	glycosyl hydrolase 9B15	AT4G23560	0	0	0	0	0	0	0	0	0	0
cassava4.1_008304m	glycosyl hydrolase 9B8	AT2G32990	0.596974	0.42308	0.443308	2.53693	0.861225	2.3781	6.0272	0.0356309	0.0351563	0
cassava4.1_029944m	glycosyl hydrolase 9B8	AT2G32990	0.038445	0	0	0.0207164	0.0613969	0.0678095	0	0.0349132	0	0.012149
cassava4.1_033958m	glycosyl hydrolase 9B8	AT2G32990	0.530929	0.188386	0.147832	0.36554	0.219362	0.30914	0.589581	0.415196	0	0.170429
cassava4.1_003582m	Glycosyl hydrolase family protein	AT5G20950	7.71049	13.4874	3.18309	10.9608	13.1136	11.0765	14.3524	6.23865	0.616042	0.905914
cassava4.1_015375m	Glycosyl hydrolase family protein	AT3G47000	20.5172	14.1	13.2409	22.3246	22.0394	21.1822	8.21853	14.2341	19.599	15.4281
cassava4.1_024363m	Glycosyl hydrolase family protein	AT3G47000	11.2559	10.0805	8.93983	13.9222	12.8503	12.8533	4.59733	10.7791	17.5801	10.6678
cassava4.1_024895m	Glycosyl hydrolase family protein	AT5G20950	0	0	0	0	0	0	0	0	0	0
cassava4.1_030227m	Glycosyl hydrolase family protein	AT5G20950	1.72386	4.11785	5.97032	0.119996	0.43916	0.318143	1.04032	0.231428	0.109413	0.0699385
cassava4.1_033854m	Glycosyl hydrolase family protein	AT5G20950	0	0	0	0.016249	0.032039	0.0177915	0	0	0.0257838	0.0775409
cassava4.1_003090m	alpha-L-arabinofuranosidase 1	AT3G10740	7.00174	5.79314	4.00899	6.26318	4.84182	7.08984	41.1153	9.75262	11.619	25.4321
cassava4.1_002077m	beta-xylosidase 1	AT5G49360	0.132083	0.139034	0.255661	0.119997	0.0660779	0.0580984	1.33895	3.94686	0.527834	4.87946
cassava4.1_002149m	beta-xylosidase 2	AT1G02640	1.62897	2.20985	1.03719	2.54295	2.83855	3.86904	34.7073	0.4185	0	0.0232656
cassava4.1_004629m	beta-xylosidase 2	AT1G02640	0.556424	0	0.0807954	0.0614618	0.100551	0.111904	0.234685	0	0	0
cassava4.1_006636m	alpha-L-fucosidase 1	AT2G28100	12.5737	7.59383	15.4152	33.7259	34.6768	34.5386	27.9605	1.61134	0.179071	0.482502
cassava4.1_021316m	alpha-L-fucosidase 1	AT2G28100	12.9265	11.4308	7.69952	10.0289	11.3827	14.3569	14.93	7.83104	9.33675	12.5506
cassava4.1_032976m	alpha-L-fucosidase 1	AT2G28100	0.190643	0.33076	0.33829	0.772115	0.882824	0.579183	0.543482	0.186337	1.57858	1.84822
cassava4.1_009435m	alpha-fucosidase 1	AT1G67830	8.93885	6.22931	4.38661	9.19474	13.3844	13.1708	10.3193	1.16379	1.82764	1.60174
cassava4.1_006893m	Glycosyl hydrolase superfamily protein	AT5G01930	9.34209	1.21801	2.91505	10.4861	3.40001	5.78095	121.68	1.51975	2.56269	1.31004
cassava4.1_007999m	Glycosyl hydrolase superfamily protein	AT5G66460	11.6061	15.3436	2.87821	32.7172	6.55634	4.72885	10.8541	1.31105	0.633659	1.16907
cassava4.1_008562m	Glycosyl hydrolase superfamily protein	AT5G66460	135.179	87.0377	75.8681	178.146	120.81	145.519	419.12	92.3165	169.069	86.5283
cassava4.1_025176m	Glycosyl hydrolase superfamily protein	AT5G66460	0.116736	0	0	0.0301983	0	0	0	1.03421	0.627761	0
cassava4.1_032265m	Glycosyl hydrolase superfamily protein	AT5G66460	0.830579	0.322078	0.562083	0.274725	0.297523	0.030094	2.49986	0	0	0.322938
cassava4.1_001250m	glycosyl hydrolase family 10 protein / carbohydrate-binding domain-containing protein	AT1G58370	10.1686	6.28195	6.4047	11.6033	10.46	9.5719	16.817	2.35066	0.291965	0.179002
cassava4.1_001252m	glycosyl hydrolase family 10 protein / carbohydrate-binding domain-containing protein	AT1G58370	8.04615	2.64545	2.53896	4.62275	4.37195	5.55013	12.8667	0.657613	0.526219	0.703505
cassava4.1_001320m	glycosyl hydrolase family 10 protein / carbohydrate-binding domain-containing protein	AT1G58370	0.15572	0.234169	0.186374	0.394273	0.322003	0.086402	1.46708	4.17687	6.03009	1.76309
cassava4.1_002200m	glycosyl hydrolase family 10 protein / carbohydrate-binding domain-containing protein	AT1G58370	0.879892	2.72177	1.6748	1.77889	1.75347	1.47727	0.402296	0	0.0405036	0.10024
cassava4.1_003704m	beta-D-xylosidase 4	AT5G64570	2.9363	1.90339	1.09105	1.72834	1.66736	2.57146	16.9477	1.15038	0.100313	3.32984
cassava4.1_022073m	beta-D-xylosidase 4	AT5G64570	1.19157	9.37632	6.48715	1.91053	2.10619	1.7572	0.167897	10.9282	1.4074	0.468945
cassava4.1_001960m	Glycosyl hydrolase family protein	AT5G10560	7.89632	4.14646	1.74611	4.14719	4.04462	5.48943	13.3114	2.0685	3.68957	4.26947
cassava4.1_002121m	Glycosyl hydrolase family protein	AT1G78060	12.9608	13.7579	4.89455	17.4159	17.5159	23.6839	36.938	5.54703	2.3127	18.2814
cassava4.1_025638m	Glycosyl hydrolase family protein	AT1G78060	0	0	0	0	0	0.0145712	0	0	0	0
cassava4.1_028847m	Glycosyl hydrolase family 10 protein	AT4G33840	0	0	0	0	0	0	0	0	0	0
cassava4.1_031387m	Glycosyl hydrolase family protein	AT1G78060	1.46872	0.701362	0.76487	1.40643	1.15395	1.52076	22.1189	0.226068	0.0252174	0.130927
cassava4.1_032291m	Glycosyl hydrolase family protein	AT3G19620	0.101338	0.0389489	0.0803802	0.653634	0.450865	0.327701	9.28347	0	0.041638	0.0199937
cassava4.1_033980m	Glycosyl hydrolase family protein	AT1G78060	0.104574	0.254871	0.373325	0.297994	0.278687	0.277102	0.383987	0.269062	0	0.0345255
cassava4.1_028890m	Pectin lyase-like superfamily protein	AT3G57510	0	0	0	0	0	0	0	0	0	0
cassava4.1_023546m	Pectate lyase family protein	AT1G14420	0	0	0	0	0	0	0	0	0	0
cassava4.1_004229m	BURP domain-containing protein	AT1G23760	0	0	0.0261218	0.0169576	0	0	0	0	0.0551188	0
cassava4.1_003352m	polygalacturonase 2	AT1G70370	0.214533	0.70218	1.1212	5.00369	2.12354	0.165804	6.88008	0.542014	1.69337	0.239314
cassava4.1_003492m	polygalacturonase 2	AT1G70370	0.435135	0.40963	0.144437	1.69579	0.64959	0.521962	3.44024	0.0345425	0.170785	0
cassava4.1_003522m	polygalacturonase 2	AT1G70370	11.8179	4.94744	1.65218	18.1001	18.4543	29.4595	37.8033	0.386112	1.58718	2.19614
cassava4.1_029230m	polygalacturonase 2	AT1G70370	0.376403	1.16749	0.488726	0.915905	0.499239	0.60929	7.73757	0.152091	0.317605	0.0222145
cassava4.1_029456m	polygalacturonase 4	AT1G02790	0	0	0	0	0	0.0382893	0	0	0	0.0281396
cassava4.1_033867m	polygalacturonase 4	AT1G02790	0	0	0	0	0	0	0	0	0	0
cassava4.1_011740m	polygalacturonase inhibiting protein 1	AT5G06860	1.16671	1.20448	0.274124	1.99649	2.0553	1.60214	0.462802	0.123637	0.0726796	0.0886066
cassava4.1_021900m	polygalacturonase inhibiting protein 1	AT5G06860	1.87244	1.33728	0.366742	9.55805	14.1831	50.4585	0.917471	0.277146	0.798341	0.300573
cassava4.1_007446m	Pectin lyase-like superfamily protein	AT3G07970	0.252161	0	0.0443599	0.216894	0.18579	0.0892056	6.68828	0	0.215117	0.063757
cassava4.1_026153m	Pectin lyase-like superfamily protein	AT3G07970	0	0	0	0	0	0	0	0	0	0
cassava4.1_027248m	Pectin lyase-like superfamily protein	AT3G07970	0.280245	0	0	0.119306	0	0	0.860983	0	0.0478314	0
cassava4.1_031244m	Pectin lyase-like superfamily protein	AT3G07970	0	0	0	0	0	0	0	0	0	0
cassava4.1_022396m	root hair specific 14	AT4G22080	0	0	0	0	0	0	0	0	0	0
cassava4.1_028711m	root hair specific 14	AT4G22080	0	0	0	0	0	0	0	0	0	0
cassava4.1_003508m	Rhamnogalacturonate lyase family protein	AT1G09910	5.09148	10.0129	7.41724	6.35112	4.91908	5.5013	2.91946	12.8803	6.05586	5.16885
cassava4.1_005619m	Pectin lyase-like superfamily protein	AT1G60590	37.9707	31.7136	3.35793	31.6111	16.7101	13.9939	99.7697	0.82962	0.0304088	0.0576474
cassava4.1_006106m	Pectin lyase-like superfamily protein	AT5G04310	13.8283	84.119	23.3274	15.2361	36.2987	39.1625	14.0715	4.24144	0.515725	3.53741
cassava4.1_006215m	Pectin lyase-like superfamily protein	AT3G61490	116.727	91.979	15.6706	123.289	75.841	41.3725	328.482	2.0061	2.86804	6.10703
cassava4.1_006279m	Pectin lyase-like superfamily protein	AT1G19170	20.8113	24.8774	25.2798	17.6388	17.4882	20.5683	22.0342	16.5095	7.97944	6.46078
cassava4.1_006317m	Pectin lyase-like superfamily protein	AT1G19170	3.92269	4.97205	6.66494	8.902	7.1162	7.79821	6.20326	1.62858	3.53251	4.24129
cassava4.1_006540m	Pectin lyase-like superfamily protein	AT3G53190	6.25179	27.4352	3.48654	9.17685	6.7714	4.22434	28.4045	2.43801	0.386309	0.869155
cassava4.1_006566m	Pectin lyase-like superfamily protein	AT1G48100	41.6295	30.0234	1.71814	65.4294	16.6445	21.2146	47.2754	0.211724	0.28224	0
cassava4.1_006659m	Pectin lyase-like superfamily protein	AT5G04310	4.07297	10.3324	15.9749	7.02639	11.4683	20.5738	27.7319	1.98589	0.265461	0.278595
cassava4.1_006824m	Pectin lyase-like superfamily protein	AT1G23460	1.30456	0.821543	0.205947	0.776389	0.791935	1.781	2.0018	0.546137	0.0362325	0.244206
cassava4.1_007003m	Pectin lyase-like superfamily protein	AT4G23500	7.63573	8.98249	2.69602	8.81589	6.91358	8.03449	46.571	1.13469	2.34721	6.14555
cassava4.1_007008m	Pectin lyase-like superfamily protein	AT3G61490	17.2822	16.7879	10.4362	7.71901	6.90627	9.62375	90.3414	4.89334	1.44792	3.9136
cassava4.1_007057m	Pectin lyase-like superfamily protein	AT3G62110	3.22447	3.41197	3.87135	9.74248	5.08676	8.44714	11.176	1.98459	0.526847	0.436171
cassava4.1_007421m	Pectin lyase-like superfamily protein	AT3G16850	33.4755	15.7206	13.2015	68.7991	52.5858	70.2138	15.8005	0.908585	5.02586	1.08578
cassava4.1_007516m	Pectin lyase-like superfamily protein	AT4G13710	16.3968	53.0701	36.2769	20.5425	25.433	38.9901	41.7124	4.34441	0.220729	0.248679
cassava4.1_007544m	Pectin lyase-like superfamily protein	AT4G23820	2.55463	3.39369	3.4048	3.25522	2.06947	5.34864	15.3678	9.59263	13.6379	8.39231
cassava4.1_007568m	Pectin lyase-like superfamily protein	AT4G13710	0.926468	2.73439	1.10596	2.91722	1.94454	1.72718	10.5258	0.760849	0.0573046	0.0121968
cassava4.1_007592m	Pectin lyase-like superfamily protein	AT4G23820	9.68211	30.7576	30.6981	31.6304	24.4676	57.6756	23.8386	35.2381	12.867	4.50162
cassava4.1_007737m	Pectin lyase-like superfamily protein	AT4G13710	8.70336	11.0602	2.83179	7.68308	6.63885	9.29956	53.4572	0.540774	0.0381013	0.069607
cassava4.1_007840m	Pectin lyase-like superfamily protein	AT4G13710	0.386044	2.19352	0.437935	0.385886	0.545162	0.449504	5.15322	0.168067	0	0
cassava4.1_008164m	Pectin lyase-like superfamily protein	AT3G16850	42.1825	28.1868	36.7141	50.6463	49.7144	56.4574	38.9344	0.935569	0.613916	0.147772
cassava4.1_008852m	Pectin lyase-like superfamily protein	AT5G63180	6.67569	5.6347	0.787589	3.36331	1.85971	3.04667	10.3298	7.49425	0.676384	0.828471
cassava4.1_008855m	Pectate lyase family protein	AT1G67750	0.716422	1.00269	0.587352	2.31309	1.16562	1.13277	0.92399	3.9486	0.0386908	0.180063
cassava4.1_009002m	Pectate lyase family protein	AT1G67750	11.9011	14.6495	4.18177	48.9552	20.245	28.3294	31.0157	10.6913	0.143132	0.600704
cassava4.1_009041m	Pectin lyase-like superfamily protein	AT5G63180	20.6653	34.7576	3.89978	17.0802	10.1317	27.2646	28.2007	5.07327	0.357887	0.450018
cassava4.1_010014m	Pectin lyase-like superfamily protein	AT3G55140	3.17453	11.1797	10.213	6.25497	8.79831	7.909	13.9753	42.9021	43.869	8.29268
cassava4.1_013270m	Pectate lyase family protein	AT1G67750	0.158979	0	0.577392	0.530536	0.130315	0.0959626	4.07352	1.38098	0.140294	0
cassava4.1_020879m	Pectin lyase-like superfamily protein	AT3G07840	0	0	0	0	0	0	0	0	0	0
cassava4.1_020968m	Pectate lyase family protein	AT5G15110	0.205651	0.277463	0.513584	0.15052	0.296837	0.328054	0	0.195699	0	0
cassava4.1_021247m	Pectin lyase-like superfamily protein	AT5G14650	0.0673795	0.318405	0.568208	0.266303	0.236743	0.468802	0.767073	1.58551	2.68791	2.21142
cassava4.1_021251m	Rhamnogalacturonate lyase family protein	AT2G22620	0.398305	0	0	0.0579638	0.037728	0	0.325201	0.459078	0.0623179	0.096213
cassava4.1_021266m	Rhamnogalacturonate lyase family protein	AT1G09910	0.745858	0.10627	0.422837	0.544781	0.53774	0.626341	18.9497	0.280202	5.67779	2.14105
cassava4.1_021446m	Pectin lyase-like superfamily protein	AT1G02460	0.143634	0.0735297	0	0	0	0	0	0	0	0
cassava4.1_021584m	Pectin lyase-like superfamily protein	AT3G55140	0.480498	0.452743	0.580321	0.270845	0.135518	0	0	0.376459	0	0.084132
cassava4.1_021791m	Pectin lyase-like superfamily protein	AT3G07840	0	0	0.0633564	0	0	0.0494094	0	0	0	0
cassava4.1_021864m	Pectin lyase-like superfamily protein	AT3G07840	0	0	0	0	0	0.0847819	0	0	0	0
cassava4.1_022005m	Pectin lyase-like superfamily protein	AT3G59850	0	0	0	0	0	0	0	0	0	0
cassava4.1_022024m	Pectate lyase family protein	AT3G01270	0	0	0	0	0	0	0	0	0	0
cassava4.1_022207m	Pectin lyase-like superfamily protein	AT3G07830	0	0	0	0	0	0	0	0	0	0
cassava4.1_022218m	Pectin lyase-like superfamily protein	AT3G07830	0	0	0	0	0	0	0	0	0.625455	0.698959
cassava4.1_022220m	Pectin lyase-like superfamily protein	AT3G07840	0	0	0	0	0.0741362	0.0814153	0	0	0.118387	0
cassava4.1_022514m	Pectin lyase-like superfamily protein	AT2G43890	0	0	0	0	0	0	0	0	0	0
cassava4.1_022864m	Pectin lyase-like superfamily protein	AT1G65570	0	0	0	0	0	0	0	0	0	0
cassava4.1_022910m	Pectin lyase-like superfamily protein	AT1G60590	0.202699	0.624147	0.028721	0.214538	0.402388	0.40012	3.15582	0.101125	0.0342108	0
cassava4.1_023138m	Pectin lyase-like superfamily protein	AT3G07820	0	0	0	0	0.0632858	0	0	0	0.155331	0.050832
cassava4.1_023158m	Pectin lyase-like superfamily protein	AT5G09280	0	0	0	0	0	0	0	0	0	0
cassava4.1_023257m	Pectin lyase-like superfamily protein	AT3G14040	0	0	0	0	0	0	0	0	0	0
cassava4.1_023296m	Pectin lyase-like superfamily protein	AT3G48950	0	0	0	0	0	0.0283367	0	0	0	0
cassava4.1_024112m	Pectin lyase-like superfamily protein	AT2G26620	0	0	0	0	0	0	0	0	0	0
cassava4.1_024146m	Pectin lyase-like superfamily protein	AT3G57790	2.73794	4.72911	16.574	4.06	4.92852	11.67	13.1271	8.8132	8.65784	10.8849
cassava4.1_024289m	Pectin lyase-like superfamily protein	AT5G09280	0	0	0	0	0	0	0	0	0	0
cassava4.1_024357m	Pectin lyase-like superfamily protein	AT3G07830	0	0	0	0	0	0	0	0	0	0
cassava4.1_025105m	Pectin lyase-like superfamily protein	AT2G43880	0	0	0	0.0995587	0	0	0	0	0	0
cassava4.1_025157m	Pectin lyase-like superfamily protein	AT3G07840	0	0.0235069	0	0	0	0.0286773	0	0	0.0844559	0
cassava4.1_025601m	Pectin lyase-like superfamily protein	AT5G09280	0	0	0	0	0	0	0	0	0	0
cassava4.1_025673m	Pectin lyase-like superfamily protein	AT3G59850	0	0	0	0	0	0	0	0	0	0
cassava4.1_025978m	Pectin lyase-like superfamily protein	AT1G65570	0	0	0	0	0	0	0	0	0	0
cassava4.1_026008m	Pectin lyase-like superfamily protein	AT5G09280	0	0	0	0	0.171299	0	0	0	0	0
cassava4.1_026082m	Pectin lyase-like superfamily protein	AT3G48950	0	0	0	0	0	0	0	0	0	0
cassava4.1_026138m	Pectin lyase-like superfamily protein	AT3G62110	0.573594	0.733444	0.269464	1.18429	0.931286	0.658705	7.0367	0.955777	1.0521	1.47213
cassava4.1_026195m	Rhamnogalacturonate lyase family protein	AT2G22620	0	0	0	0	0	0	2.05837	0	0.0274954	0
cassava4.1_026297m	Pectin lyase-like superfamily protein	AT3G59850	0	0	0	0	0	0	0	0	0	0
cassava4.1_026308m	Pectin lyase-like superfamily protein	AT3G07840	0	0	0	0	0	0	0	0	0	0
cassava4.1_026411m	Pectin lyase-like superfamily protein	AT3G07840	0	0	0	0	0	0	0	0	0	0
cassava4.1_026462m	Rhamnogalacturonate lyase family protein	AT1G09890	0.125217	0	0	0	0.0171081	0	0.185135	0.160534	0.166017	0.779331
cassava4.1_026469m	Pectin lyase-like superfamily protein	AT3G15720	0	0	0	0	0	0	0.313936	0	0	0
cassava4.1_026560m	Pectin lyase-like superfamily protein	AT3G07840	0	0	0	0	0	0.110216	0	0	0	0
cassava4.1_026609m	Pectin lyase-like superfamily protein	AT3G59850	0.103679	0	0	0	0.031372	0	0.149875	0	0	0
cassava4.1_026629m	Pectin lyase-like superfamily protein	AT2G43870	0	0	0	0	0	0	0	0	0	0
cassava4.1_026691m	Pectin lyase-like superfamily protein	AT3G48950	0.582642	0.685829	0.194505	0.339437	0.230588	0.0570721	0	0	0.675783	0.0188392
cassava4.1_027215m	Pectate lyase family protein	AT1G67750	0.0773924	0.154325	0	0.0300164	0	0	0.237826	0	0	0
cassava4.1_027290m	Pectin lyase-like superfamily protein	AT4G18180	0	0	0	0	0	0	0	0	0	0
cassava4.1_027329m	Pectin lyase-like superfamily protein	AT1G43090	0	0	0	0	0	0	0	0	0	0
cassava4.1_027361m	Pectin lyase-like superfamily protein	AT3G07830	0	0	0	0	0	0	0	0	0	0
cassava4.1_027487m	Pectin lyase-like superfamily protein	AT3G07830	0	0	0	0.0340883	0	0.0744964	0	0	0.11006	0
cassava4.1_027523m	Pectin lyase-like superfamily protein	AT1G80170	0	0	0	0	0	0	0	0	0	0
cassava4.1_027590m	Pectin lyase-like superfamily protein	AT3G07820	0	0	0	0	0	0.0671487	0.161604	0	0	0
cassava4.1_027885m	Pectin lyase-like superfamily protein	AT1G78400	0	0	0	0	0	0	0	0	0.80348	0
cassava4.1_027889m	Pectin lyase-like superfamily protein	AT3G07840	0	0	0	0	0	0	0	0	0	0
cassava4.1_027894m	Pectin lyase-like superfamily protein	AT3G59850	0	0	0	0	0	0	0	0	0	0
cassava4.1_027933m	Pectin lyase-like superfamily protein	AT5G48140	0	0	0	0	0	0	0	0	0	0.206298
cassava4.1_027959m	Pectin lyase-like superfamily protein	AT2G40310	0	0	0	0	0	0	0	0	0	0
cassava4.1_028328m	Pectin lyase-like superfamily protein	AT3G07830	0	0	0	0	0	0	0	0	0	0
cassava4.1_028376m	Pectin lyase-like superfamily protein	AT3G07840	0	0	0.0659392	0.0471806	0	0.103375	0	0	0	0
cassava4.1_028419m	Pectate lyase family protein	AT5G15110	0	0	0	0	0	0	0	0	0	0
cassava4.1_028563m	Pectin lyase-like superfamily protein	AT2G43880	0	0	0	0	0	0	0	0	0	0
cassava4.1_028643m	Pectin lyase-like superfamily protein	AT1G11920	0	0	0	0	0	0	0	0	0	0
cassava4.1_028655m	Rhamnogalacturonate lyase family protein	AT2G22620	0	0	0	0	0	0	0	0	0	0
cassava4.1_028825m	Pectin lyase-like superfamily protein	AT3G14040	0.168238	0	0	0.070639	0	0.385157	0	0	0.22685	0.0998681
cassava4.1_028947m	Pectin lyase-like superfamily protein	AT3G26610	0	0	0	0	0	0	0	0	0	0
cassava4.1_029000m	Pectin lyase-like superfamily protein	AT1G43100	0	0	0	0	0	0.259452	0	0	0	0
cassava4.1_029037m	Pectin lyase-like superfamily protein	AT3G07840	0	0	0	0	0	0	0	0	0.557627	0
cassava4.1_029297m	Pectin lyase-like superfamily protein	AT3G07830	0	0	0	0	0.130087	0.144651	0	0	0	0
cassava4.1_029320m	Pectin lyase-like superfamily protein	AT3G14040	0	0	0	0	0	0	0	0	0	0
cassava4.1_029354m	Pectin lyase-like superfamily protein	AT3G53190	0.847646	2.41196	0.548738	1.20539	1.07268	1.18865	11.4631	0.159295	0	0
cassava4.1_029675m	Rhamnogalacturonate lyase family protein	AT2G22620	0.411832	0.511896	0.143545	1.05579	0.835972	0.690242	1.2669	0.0544703	0.655108	0.0849816
cassava4.1_029929m	Pectin lyase-like superfamily protein	AT1G65570	0	0	0	0	0	0	0	0	0	0
cassava4.1_029993m	Rhamnogalacturonate lyase family protein	AT2G22620	0	0	0	0	0	0	0	0	0	0
cassava4.1_030183m	Pectin lyase-like superfamily protein	AT2G26620	0	0	0	0	0	0	0	0	0	0
cassava4.1_030301m	Pectin lyase-like superfamily protein	AT3G07830	0	0	0	0	0	0	0	0	0.138034	0.126555
cassava4.1_030364m	Pectin lyase-like superfamily protein	AT3G59850	0	0	0	0	0	0	0	0	0	0
cassava4.1_030372m	Pectin lyase-like superfamily protein	AT4G35670	0	0	0	0	0	0	0	0	0	0
cassava4.1_030434m	Pectin lyase-like superfamily protein	AT5G14650	0.249286	0.159421	0.165701	0.0238339	0.0470419	0.156641	0	0	0	0
cassava4.1_030611m	glycoside hydrolase family 28 protein / polygalacturonase (pectinase) family protein	AT2G33160	0	0	0	0	0	0	0	0	0	0
cassava4.1_030620m	Pectin lyase-like superfamily protein	AT3G55140	3.24544	5.79943	9.9549	5.21131	5.78269	4.6574	3.5319	8.11407	5.78241	6.91275
cassava4.1_030858m	Pectin lyase-like superfamily protein	AT3G14040	0	0	0	0	0	0.571578	0	0	0	0
cassava4.1_030872m	Pectin lyase-like superfamily protein	AT1G80140	0	0	0	0	0	0	0	0	0	0
cassava4.1_030897m	Pectin lyase-like superfamily protein	AT3G59850	0	0	0	0	0	0	0	0	0	0
cassava4.1_030899m	Pectin lyase-like superfamily protein	AT1G43090	0	0	0	0	0	0.0590673	0	0	0	0
cassava4.1_030943m	Pectin lyase-like superfamily protein	AT2G43870	0	0	0	0	0	0	0	0	0	0
cassava4.1_030991m	Pectin lyase-like superfamily protein	AT3G14040	0	0	0	0	0	0.0747382	0	0	0	0
cassava4.1_030998m	Pectin lyase-like superfamily protein	AT1G80170	4.19267	10.4304	8.26511	7.01054	8.62203	6.40161	1.30366	6.58739	1.82692	3.04489
cassava4.1_031112m	Rhamnogalacturonate lyase family protein	AT1G09890	0	0.072091	0.0270763	0.207547	0.0341263	0.151384	0.335701	0	0.0277575	0
cassava4.1_031143m	Pectin lyase-like superfamily protein	AT1G65570	0	0	0	0	0	0.0352659	0	0	0	0
cassava4.1_031270m	Pectin lyase-like superfamily protein	AT4G18180	0	0	0	0	0	0	0	0	0	0
cassava4.1_031277m	Pectin lyase-like superfamily protein	AT2G43890	0	0	0	0	0	0	0	0	0	0
cassava4.1_031312m	Pectin lyase-like superfamily protein	AT1G02460	0.337232	0	0	0	0.0258721	0.0287956	0.104885	0.112924	0.0419297	0.0522797
cassava4.1_031445m	Pectin lyase-like superfamily protein	AT1G23460	1.31919	1.14922	1.67637	1.99804	0.911213	1.50278	10.8436	4.78662	3.04783	0.890273
cassava4.1_031565m	Rhamnogalacturonate lyase family protein	AT1G09890	0	0	0	0.0226321	0.0668497	0	0	0	0	0.0196099
cassava4.1_031681m	Pectin lyase-like superfamily protein	AT4G35670	0	0	0	0	0	0	0	0	0	0
cassava4.1_031716m	Pectin lyase-like superfamily protein	AT3G15720	0	0	0	0	0	0	0	0	0	0
cassava4.1_031726m	Pectin lyase-like superfamily protein	AT2G43870	0	0	0	0	0	0	0	0	0	0
cassava4.1_031743m	Pectin lyase-like superfamily protein	AT3G59850	0	0	0	0	0	0	0	0	0	0
cassava4.1_031845m	Pectin lyase-like superfamily protein	AT1G02460	0.0575562	0	0	0.0475858	0.0235119	0.026003	0.174387	0	0	0.293248
cassava4.1_032219m	Pectin lyase-like superfamily protein	AT4G33440	4.66064	15.1352	4.69364	1.68452	5.78693	1.92444	2.65535	0.261248	0.0696521	0.54659
cassava4.1_032240m	Pectin lyase-like superfamily protein	AT5G09280	0	0	0	0	0	0	0	0	0	0
cassava4.1_032259m	Pectin lyase-like superfamily protein	AT2G43870	0	0	0	0	0	0	0	0	0	0
cassava4.1_032307m	Pectin lyase-like superfamily protein	AT3G15720	0	0	0	0	0	0	0	0	0	0
cassava4.1_032317m	Pectin lyase-like superfamily protein	AT3G14040	0	0	0	0	0	0	0	0	0	0
cassava4.1_032576m	Pectin lyase-like superfamily protein	AT2G43890	0	0	0	0	0	0	0	0	0	0
cassava4.1_032966m	Pectin lyase-like superfamily protein	AT4G18180	0	0	0	0	0	0	0	0.0755095	0	0
cassava4.1_033025m	Pectin lyase-like superfamily protein	AT4G13710	0	0.130238	0.11121	0.0441801	0	0.0957455	0	0.0990543	0.138052	0.137178
cassava4.1_033273m	Pectin lyase-like superfamily protein	AT3G48950	0	0	0	0	0.0238983	0	0	0	0.19266	0.191588
cassava4.1_033443m	Pectin lyase-like superfamily protein	AT3G07840	0	0.095694	0	0	0	0	0	0	0	0
cassava4.1_033730m	Pectin lyase-like superfamily protein	AT3G14040	0	0	0	0	0	0	0	0	0	0
cassava4.1_033821m	Pectin lyase-like superfamily protein	AT3G59850	0	0	0	0	0	0	0	0	0	0
cassava4.1_034065m	Pectin lyase-like superfamily protein	AT3G07830	0	0	0	0	0	0	0	0	0	0
cassava4.1_004330m	fucosyltransferase 1	AT2G03220	17.285	47.2279	25.1892	15.5135	18.0815	26.6499	18.7362	7.7047	7.16025	9.99296
cassava4.1_004338m	fucosyltransferase 1	AT2G03220	2.8532	2.28015	2.07293	5.77634	4.40836	3.75817	5.13694	2.9498	4.33135	5.85856
cassava4.1_004355m	fucosyltransferase 1	AT2G03220	4.50146	2.80195	2.55397	8.16856	7.13036	9.61431	5.29294	3.51918	0.521857	1.67779
cassava4.1_004412m	fucosyltransferase 1	AT2G03220	0	0.0998998	0.0420155	0.160622	0.271728	0.277527	0.127126	0	1.36707	0.255336
cassava4.1_004549m	fucosyltransferase 1	AT2G03220	13.5337	10.8119	5.62569	16.2077	13.0389	16.2756	20.9748	2.51885	0.698662	3.14103
cassava4.1_021940m	fucosyltransferase 1	AT2G03220	0	0	0	0	0	0	0	0	0	0
cassava4.1_023646m	fucosyltransferase 1	AT2G03220	0.0796782	0.108426	0	0	0	0	0	0	0	0
cassava4.1_025117m	fucosyltransferase 1	AT2G03220	0	0	0	0	0	0	0	0	0	0
cassava4.1_003101m	Galactosyltransferase family protein	AT5G62620	43.3941	149.905	68.3293	23.4046	22.6287	18.8834	13.6688	39.6818	28.4804	30.9062
cassava4.1_003103m	Galactosyltransferase family protein	AT5G62620	13.7777	66.1568	30.0655	7.33896	18.6381	11.9294	5.8294	11.6614	8.63227	9.2072
cassava4.1_005963m	Exostosin family protein	AT5G16890	5.52441	8.53372	8.97342	8.61024	8.74778	8.29331	7.09705	6.19062	9.97446	6.25019
cassava4.1_006323m	exostosin family protein	AT3G45400	1.21449	1.44215	0.883199	1.09271	1.44086	2.83133	2.46492	0.992618	0.201149	0.560195
cassava4.1_023342m	Galactosyltransferase family protein	AT5G62620	6.41054	14.8897	8.88277	2.87157	6.04713	5.81376	6.15891	0.448575	0.906309	2.33266
cassava4.1_023849m	Exostosin family protein	AT3G42180	0	0	0	0	0	0	0.185412	0	0	0
cassava4.1_026933m	Exostosin family protein	AT5G20260	0	0	0	0.0650183	0	0	0	0	0.0528605	0
cassava4.1_028082m	Exostosin family protein	AT5G20260	0	0	0	0	0	0	0	0	0	0
cassava4.1_029146m	Galactosyltransferase family protein	AT5G62620	3.84286	0.956203	0.846368	1.08162	2.05661	0.882925	3.25727	0.326561	0.15385	0.132526
cassava4.1_030165m	Exostosin family protein	AT5G25310	0	0	0	0	0	0	0	0	0	0
cassava4.1_032917m	exostosin family protein	AT3G45400	0.130067	0	0.0665286	0	0.0248051	0	0.0998912	0.0617789	0	0.158268
cassava4.1_007156m	Exostosin family protein	AT2G28110	2.38414	1.5709	1.11354	6.61759	6.85634	11.4474	25.264	3.60865	0.274155	0.0219469
cassava4.1_013685m	Exostosin family protein	AT2G28110	15.6097	15.252	30.9743	9.24725	4.98169	8.23552	22.9641	10.1234	0.537213	3.16653
cassava4.1_005287m	galacturonosyltransferase 12	AT5G54690	1.10074	3.54424	1.18011	1.28077	1.47561	1.77355	17.3953	0.092852	0.435332	0.67646
cassava4.1_032123m	galacturonosyltransferase 12	AT5G54690	1.4695	0.370043	1.33529	1.99483	1.91111	1.46521	29.1923	1.08899	4.35856	5.74588
cassava4.1_029083m	Nucleotide-diphospho-sugar transferases superfamily protein	AT2G37090	2.19863	0.626773	0.615619	0.91585	1.50528	1.34703	29.0673	0.112054	0	0
cassava4.1_031170m	Nucleotide-diphospho-sugar transferases superfamily protein	AT2G37090	2.13602	0.176106	0.971593	0.792124	0.710805	0.606499	34.8949	0.123631	0.0553847	0.0304106
cassava4.1_010677m	Nucleotide-diphospho-sugar transferases superfamily protein	AT1G19300	5.38768	11.5511	2.11174	4.45829	5.14843	6.57889	34.0115	0.698732	0.317685	0.112137
cassava4.1_030032m	Nucleotide-diphospho-sugar transferases superfamily protein	AT1G19300	4.80538	3.67049	2.32282	3.96672	4.16079	8.31726	54.6148	15.3098	0.986889	0.35441
cassava4.1_026805m	plant glycogenin-like starch initiation protein 1	AT3G18660	1.86155	0.416282	0.492846	0.903348	0.589311	0.736031	22.9931	0.241743	0.0583596	0.262451
cassava4.1_003358m	plant glycogenin-like starch initiation protein 2	AT1G77130	31.7903	76.2236	58.6397	19.6178	35.7749	25.6085	12.7193	26.7379	7.85777	14.4239
cassava4.1_004131m	plant glycogenin-like starch initiation protein 3	AT4G33330	0.877881	0	0.0738958	0.0359849	0.0710438	0.0590641	1.26761	0	0	0.0435425
cassava4.1_034158m	plant glycogenin-like starch initiation protein 3	AT4G33330	0.560702	0.39404	0.373151	0.453923	0.389381	0.517386	6.52733	0.259769	0.12759	0.0730176
cassava4.1_004031m	Exostosin family protein	AT2G20370	19.8316	19.0014	7.89704	19.8169	17.6738	22.2913	32.4761	4.24758	5.58226	5.31324
cassava4.1_004268m	Exostosin family protein	AT2G20370	50.0396	52.1757	30.8743	18.7327	39.9681	31.9724	37.9882	7.09764	16.0642	7.81638
cassava4.1_023740m	endoxyloglucan transferase A3	AT2G01850	0	0	0	0	0	0	0	0	0	0
cassava4.1_014262m	expansin-like A1	AT3G45970	269.473	172.874	306.901	103.273	333.495	196.122	288.138	6.39807	79.9088	30.9741
cassava4.1_015495m	expansin-like A2	AT4G38400	12.6542	13.0026	14.694	11.6438	16.9132	32.6479	19.7472	0.81585	8.21276	0.800854
cassava4.1_014840m	expansin-like B1	AT4G17030	0.23429	0.192882	0.883742	0	0.0361131	0	0	0.0697457	0	0.0761305
cassava4.1_023335m	expansin-like B1	AT4G17030	0.170585	0	0.215378	0.169123	0	0.0612575	0	0	0.270574	0.0398702
cassava4.1_024941m	expansin-like B1	AT4G17030	0.209949	1.12227	6.28826	0	0	0	0.516336	8.06911	0.421529	6.71622
cassava4.1_030380m	expansin-like B1	AT4G17030	0	0.566753	0.140789	0	0	0	0.52411	8.0952	11.8568	15.9585
cassava4.1_014407m	expansin A1	AT1G69530	0.539181	0.296923	0.327422	1.3249	0.119385	0.183636	1.06288	3.17512	0.153807	0.398497
cassava4.1_014678m	expansin A1	AT1G69530	0	0	0.0702785	0	0	0.105544	0.434073	0.0945141	11.9409	14.4978
cassava4.1_014719m	expansin A1	AT1G69530	2.39862	5.23456	1.39784	29.7769	7.20773	23.463	6.50488	2.82947	0.212449	3.35145
cassava4.1_014762m	expansin A1	AT1G69530	3.4251	1.36335	1.30413	9.74979	1.82331	6.01481	3.16414	2.38829	2.0933	0.202304
cassava4.1_025525m	expansin A1	AT1G69530	0	0	0	0	0	0	0	0.192994	0	0
cassava4.1_014513m	expansin 11	AT1G20190	0	0	0	0	0	0	0	0	0	0
cassava4.1_025588m	expansin 11	AT1G20190	0	0	0.0806763	0	0	0	0.199429	0	2.10878	0.0918366
cassava4.1_032798m	expansin 12	AT3G15370	0.0655738	2.43996	2.66838	0	0	0	0	0.105194	0	0.330839
cassava4.1_013049m	expansin A13	AT3G03220	12.6884	28.0491	17.6485	15.7296	14.9121	12.3093	30.8834	4.3551	1.93894	1.47876
cassava4.1_013391m	expansin A13	AT3G03220	16.9601	73.2598	46.1885	28.9785	31.8497	29.2828	25.063	22.6354	15.0204	9.68979
cassava4.1_014489m	expansin A15	AT2G03090	2.52049	1.55692	1.10299	32.2898	5.49545	41.2586	6.87943	10.3428	1.67957	0.0480918
cassava4.1_014803m	expansin A15	AT2G03090	0.40636	0.646273	0.461245	0	0.181561	0.119844	0.227356	4.90688	0.116616	0.0594377
cassava4.1_014894m	expansin A15	AT2G03090	0	0.194874	0	0.168718	0.110523	0	0	0.402518	0	0.0734407
cassava4.1_024371m	expansin A15	AT2G03090	0	0	0.146582	0.215067	0	0.350697	0	0	0.0854786	0
cassava4.1_026700m	expansin A15	AT2G03090	0	0.428284	0	0	0	0	0	0.533283	2.74976	0.644785
cassava4.1_025548m	expansin A16	AT3G55500	0	0	0	0	0	0	0	0	0	0
cassava4.1_026866m	expansin A17	AT4G01630	0	0	0	0	0	0	0	0	0	0
cassava4.1_027878m	expansin A17	AT4G01630	0	0	0	0	0	0	0	0	0	0
cassava4.1_014577m	expansin A20	AT4G38210	4.84959	7.22227	2.74841	4.78899	2.95498	3.1721	10.0485	6.23771	2.38807	5.13311
cassava4.1_014268m	expansin A4	AT2G39700	25.3231	31.5597	6.66664	22.9161	33.4406	29.4479	11.3266	6.65475	1.03961	0.517068
cassava4.1_014272m	expansin A4	AT2G39700	39.9192	72.9731	10.3417	88.7333	64.3719	97.9865	117.192	10.004	0.497954	0.658409
cassava4.1_014327m	expansin A4	AT2G39700	3.1389	8.74079	0.705562	7.24172	3.61497	2.91092	7.88224	3.27613	2.73549	2.7803
cassava4.1_014393m	expansin A4	AT2G39700	0.389955	2.01495	1.50022	1.93489	2.53196	1.71719	0.840488	0.422905	0.703994	0.976855
cassava4.1_014398m	expansin A4	AT2G39700	0.822452	2.98522	2.16764	3.08057	2.64109	1.68171	0.561862	2.6797	1.25554	5.09909
cassava4.1_014440m	expansin A4	AT2G39700	2.58695	9.878	2.19665	6.32758	2.41483	3.32532	5.49938	5.45808	0.63692	2.85845
cassava4.1_024688m	expansin A7	AT1G12560	0	0.154924	0	0.0490861	0.0482529	0.0530687	0	0.609225	0.0779675	0
cassava4.1_014506m	expansin A8	AT2G40610	11.7232	9.25653	2.44428	18.0985	7.27232	10.5752	4.16396	45.1082	0.877924	0.251851
cassava4.1_014549m	expansin A8	AT2G40610	0.784792	2.49203	1.01368	1.32236	0.169299	1.2181	1.53507	18.7925	0.0913597	0.0836208
cassava4.1_014619m	expansin A8	AT2G40610	4.97904	17.0024	44.2438	3.72023	7.55338	12.1671	0	3.48117	0	0.064608
cassava4.1_031539m	expansin A8	AT2G40610	0	0	0.213117	0.0544827	0	0	0	0.113744	1.04255	1.39793
cassava4.1_023982m	expansin A9	AT5G02260	0	0	0	0	0	0	0.188123	0	0	0
cassava4.1_025791m	expansin A9	AT5G02260	0.291075	0	0	0	0	0	0	0	0	0
cassava4.1_030241m	expansin A9	AT5G02260	0	0	0	0	0	0	0	0	0	0
cassava4.1_013781m	expansin B2	AT1G65680	1.6175	0.421966	0.411234	0.130312	0.0431991	0.0475227	0.521375	8.79652	0.281103	0.0269997
cassava4.1_030511m	expansin B2	AT1G65680	0	0	0	0	0.0467144	0	0	0	0	0
cassava4.1_014066m	expansin B3	AT4G28250	0.223578	0.649846	0.145923	2.16223	0.621253	0.392005	2.87874	0.222128	0.0766526	0.678809
cassava4.1_018502m	plant natriuretic peptide A	AT2G18660	9.23769	22.0843	13.4149	12.994	19.0213	10.0669	15.3705	42.4892	11.1785	23.8181
cassava4.1_018828m	plant natriuretic peptide A	AT2G18660	158.089	127.258	57.729	19.2092	3.53836	4.94053	34.0838	494.266	1.2988	6.23977
cassava4.1_022352m	plant natriuretic peptide A	AT2G18660	0.397689	0	0.419334	0	0	0	0.715778	0	0.209573	0.098243
cassava4.1_022521m	plant natriuretic peptide A	AT2G18660	1.53132	2.36807	3.9405	0	0.617185	0.846374	0.542582	12.0557	2.23655	36.1071
cassava4.1_022935m	plant natriuretic peptide A	AT2G18660	0.993224	0.287196	0.158964	0	0	0	0	7.0071	0	0
cassava4.1_013286m	Xyloglucan endotransglucosylase/hydrolase family protein	AT5G57560	106.713	219.472	116.843	66.7662	107.588	66.677	13.9137	2.94901	1.05908	0.291909
cassava4.1_021690m	Xyloglucan endotransglucosylase/hydrolase family protein	AT5G57560	915.315	311.832	577.312	312.109	840.326	645.946	738.249	8.31386	6.26088	6.83585
cassava4.1_024475m	Xyloglucan endotransglucosylase/hydrolase family protein	AT5G57560	0	0	0	0	0.440809	0	0	0	0	0
cassava4.1_025832m	Xyloglucan endotransglucosylase/hydrolase family protein	AT5G57560	0.177315	0	0.150026	0.129001	0.0849526	0	1.00305	1.74798	65.1717	16.4593
cassava4.1_032680m	xyloglucan endotransglucosylase/hydrolase 1	AT4G13080	0.363014	0	0	0	0	0.0863289	0.538327	0	0	0
cassava4.1_022350m	xyloglucan endotransglucosylase/hydrolase 10	AT2G14620	0.640753	0.413341	0.152396	0.712832	0.306911	0.685728	10.5416	0	0.142962	0.634379
cassava4.1_025432m	xyloglucan endotransglucosylase/hydrolase 10	AT2G14620	0	0	0	0	0	0	6.79582	0	0	0
cassava4.1_013011m	xyloglucan endotransglucosylase/hydrolase 16	AT3G23730	152.593	102.827	121.758	99.5905	181.808	267.91	876.281	7.19539	6.60698	4.69158
cassava4.1_032650m	xyloglucan endotransglucosylase/hydrolase 16	AT3G23730	1.05	0.148667	0.466762	0.259358	1.08018	2.21948	0.561467	0	0	0
cassava4.1_022330m	xyloglucan endotransglucosylase/hydrolase 26	AT4G28850	1.2908	21.973	29.0681	0.445827	2.2284	1.23945	5.63004	3.47252	1.35151	6.95571
cassava4.1_011497m	xyloglucan endotransglucosylase/hydrolase 28	AT1G14720	41.7821	51.9111	59.3765	31.9238	43.7378	43.9429	30.3685	41.1754	38.7702	37.4001
cassava4.1_011563m	xyloglucan endotransglucosylase/hydrolase 28	AT1G14720	91.1325	82.1088	62.3433	51.5263	79.6119	60.6526	69.4321	102.763	39.0694	66.1401
cassava4.1_032567m	xyloglucan endotransglucosylase/hydrolase 3	AT3G25050	0	0	0.0974568	0	0.0454173	0	0	0	0.146537	0.0285087
cassava4.1_019126m	xyloglucan endotransglucosylase/hydrolase 30	AT1G32170	2.76497	6.04847	3.12832	2.15524	1.08511	0.476725	2.88556	3.3399	0.350057	15.0804
cassava4.1_023180m	xyloglucan endotransglucosylase/hydrolase 30	AT1G32170	0	0.454229	0.127007	0.1026	0.8129	0	2.03313	9.43469	1.82079	0.563745
cassava4.1_032514m	xyloglucan endotransglucosylase/hydrolase 30	AT1G32170	7.48618	14.2902	30.8421	4.13617	1.95394	0.853341	5.19707	20.8444	1.93675	60.6529
cassava4.1_012970m	xyloglucan endotransglucosylase/hydrolase 32	AT2G36870	18.3515	3.07235	0.82867	19.4757	11.8364	13.3947	32.0943	0	0.197309	0.203504
cassava4.1_013096m	xyloglucan endotransglucosylase/hydrolase 32	AT2G36870	4.96558	1.36635	0.172255	40.0649	8.51675	10.3163	0.192008	0.214494	0	0.159582
cassava4.1_013124m	xyloglucan endotransglucosylase/hydrolase 32	AT2G36870	5.655	4.23087	1.10949	10.9367	3.94283	6.93477	14.9698	0.263027	0	0.1259
cassava4.1_013358m	xyloglucan endotransglucosylase/hydrolase 32	AT2G36870	13.3954	2.74207	2.011	30.3415	11.5331	17.6087	72.886	0.940573	0.278757	0.178493
cassava4.1_012162m	xyloglucan:xyloglucosyl transferase 33	AT1G10550	10.387	16.2576	16.69	31.1144	17.8707	90.1607	19.149	0.844834	0.650979	0.341103
cassava4.1_016069m	xyloglucan endotransglucosylase/hydrolase 4	AT2G06850	3.63322	7.41923	11.8915	19.5463	15.8587	19.1119	16.7545	1.80979	1.96338	2.37416
cassava4.1_012992m	xyloglucan endotransglucosylase/hydrolase 5	AT5G13870	1.2491	0	0	0	0	0	0	0.728521	0.129017	0
cassava4.1_013014m	xyloglucan endotransglucosylase/hydrolase 5	AT5G13870	2.82443	4.46138	3.81526	27.6616	14.7192	58.6097	37.1755	1.25834	8.74355	5.13246
cassava4.1_013025m	xyloglucan endotransglucosylase/hydrolase 5	AT5G13870	90.3114	105.755	125.017	93.0852	110.511	170.529	217.343	3.71332	1.23845	0.444912
cassava4.1_013044m	xyloglucan endotransglucosylase/hydrolase 6	AT5G65730	11.9073	20.5658	15.0687	0.719893	0.355888	0.263692	1.53988	574.188	24.1343	43.972
cassava4.1_013187m	xyloglucan endotransglucosylase/hydrolase 6	AT5G65730	38.8601	17.2939	17.8585	39.191	61.0718	50.0937	12.5509	133.912	413.106	66.7837
cassava4.1_012844m	xyloglucan endotransglucosylase/hydrolase 8	AT1G11545	67.7369	72.1496	45.1893	99.9372	76.4169	95.2097	71.349	1.53914	0.153346	0.19422
cassava4.1_021128m	xyloglucan endotransglucosylase/hydrolase 8	AT1G11545	4.89464	0	0	0.217404	0.216553	0.719238	0	0	0.348827	0
cassava4.1_011585m	xyloglucan endotransglucosylase/hydrolase 9	AT4G03210	98.274	66.149	39.834	204.359	172.85	241.809	166.288	6.84636	8.33948	2.86621
cassava4.1_013015m	xyloglucan endotransglycosylase 6	AT4G25810	0.270401	0.282537	0.478725	1.35098	1.84171	1.63504	2.37929	0.797145	0	0.0701538
cassava4.1_013118m	xyloglucan endotransglycosylase 6	AT4G25810	14.2397	11.6632	16.512	3.1069	11.1779	9.95093	17.1701	2.00319	2.40417	1.83617
cassava4.1_013165m	xyloglucan endotransglycosylase 6	AT4G25810	186.458	234.821	105.303	63.2514	245.243	114.434	78.3839	2.91645	1.67601	0.258311
cassava4.1_013291m	xyloglucan endotransglycosylase 6	AT4G25810	577.981	642.619	1023.31	364.39	870.264	669.291	626.259	25.1617	7.52804	6.75151
cassava4.1_013342m	xyloglucan endotransglycosylase 6	AT4G25810	5.87775	0.868636	10.9341	62.9636	17.8978	242.008	1.94086	0.627336	0.390103	0.191364
cassava4.1_013489m	xyloglucan endotransglycosylase 6	AT4G25810	2161.37	1855.12	2465.97	1118.84	2388.98	1888.82	563.5	54.3088	23.1489	14.6979
cassava4.1_013520m	xyloglucan endotransglycosylase 6	AT4G25810	0	0.107616	0.0623697	0.0452452	0	0	0	0	0	0
cassava4.1_027991m	xyloglucan endotransglycosylase 6	AT4G25810	0	0	0	0	0	0	0	0	0	0
cassava4.1_024152m	Barwin-related endoglucanase	AT4G30380	0	0	0	0	0.356754	0.395318	0	0	0	0
cassava4.1_024557m	Barwin-related endoglucanase	AT4G30380	0	0	0.0719677	0.134261	0	0.293984	2.54717	0.202159	0.215816	0.0466317
cassava4.1_027282m	Barwin-related endoglucanase	AT4G30380	0	0	0	0	0	0	1.60919	0	0.582569	0.540135
cassava4.1_027881m	Barwin-related endoglucanase	AT4G30380	9.5057	0	7.92059	2.25033	0.744542	0.489834	108.323	15.9491	20.1063	2894.96
cassava4.1_030399m	Barwin-related endoglucanase	AT4G30380	0.330904	0.363589	1.10998	16.5969	19.3479	15.4505	1.16289	0.320434	0	0.0824295
cassava4.1_004725m	Nucleotide-diphospho-sugar transferases superfamily protein	AT3G25140	95.8619	89.3878	70.0497	87.9794	87.4619	121.765	119.799	17.9883	13.9816	19.3455
cassava4.1_023788m	Nucleotide-diphospho-sugar transferases superfamily protein	AT3G25140	1.24779	3.19535	2.48762	7.95189	4.38724	5.64351	5.5215	0.534571	2.30929	1.3009
cassava4.1_002901m	galacturonosyltransferase 1	AT3G61130	8.71545	18.919	6.80568	8.49336	8.39363	7.54298	10.5445	1.49758	2.81012	1.17661
cassava4.1_003142m	galacturonosyltransferase 1	AT3G61130	14.2241	25.8446	17.9886	17.4699	18.5854	18.5249	16.6714	12.5691	14.7504	15.8632
cassava4.1_010616m	Nucleotide-diphospho-sugar transferase family protein	AT4G01220	3.80893	3.19034	2.16006	5.76091	5.06295	5.94323	8.78611	1.00505	6.00058	1.69713
cassava4.1_010633m	Nucleotide-diphospho-sugar transferase family protein	AT4G01220	5.0859	6.36426	8.30884	9.02136	14.1261	13.4673	8.17257	5.01293	2.35197	2.68612
cassava4.1_007245m	Pectinacetylesterase family protein	AT5G23870	2.11959	3.12046	5.21288	5.43084	4.62376	4.04414	0.522742	2.56194	0.68517	4.35859
cassava4.1_007275m	Pectinacetylesterase family protein	AT3G62060	3.90612	5.24954	2.45305	7.33034	4.83301	12.9953	20.801	0.370039	0.257429	0.123841
cassava4.1_008511m	Pectinacetylesterase family protein	AT5G26670	9.31766	13.2103	5.50437	2.80361	1.68651	4.14572	12.5294	147.266	110.287	8.15719
cassava4.1_008588m	Pectinacetylesterase family protein	AT4G19420	9.04524	13.527	10.0812	8.17229	5.74898	2.06358	4.80386	163.664	23.1582	49.7005
cassava4.1_008923m	Pectinacetylesterase family protein	AT4G19410	196.646	169.419	156.532	285.919	230.612	428.731	329.315	26.2129	28.4455	14.2349
cassava4.1_009564m	Pectinacetylesterase family protein	AT3G05910	1.93038	2.06682	0.473091	1.0668	2.04292	1.79264	3.19862	0.0517131	0.683478	0
cassava4.1_024915m	Pectinacetylesterase family protein	AT4G19410	0.126844	0.167117	0	7.20925	8.5765	12.4779	0.720532	0	0.439867	0
cassava4.1_027434m	Pectinacetylesterase family protein	AT5G23870	0	0.154874	0.0674826	0.0963508	0	0	0	0	0	0.0377434
cassava4.1_028266m	Pectinacetylesterase family protein	AT3G62060	0.121426	0.716519	0.165467	0.0851871	0.0420964	0.0465925	0	0.082348	0.0684278	0.0750762
cassava4.1_029863m	Pectinacetylesterase family protein	AT3G09410	2.94537	10.7609	6.74531	5.10055	5.36032	4.96259	6.81538	17.5456	18.5563	16.9333
cassava4.1_032451m	Pectinacetylesterase family protein	AT5G23870	0	0.0884703	0	0.0876129	0.0289432	0	0	0.162606	0.332683	1.429
cassava4.1_032614m	Pectinacetylesterase family protein	AT4G19420	0	0	0.0472363	0	0	0	0	2.30372	0.0533564	0
cassava4.1_004607m	pectin methylesterase 61	AT3G59010	4.29114	6.07202	6.89921	0.77643	0.511868	0.567886	2.90926	168.584	1.97245	2.49332
cassava4.1_004151m	SKU5 similar 3	AT5G48450	21.7759	27.2217	27.3998	33.5278	30.6126	34.893	15.8713	4.33481	5.31049	12.7355
cassava4.1_033204m	SKU5 similar 3	AT5G48450	0	0	0.0651449	0	0	0	0	0.732626	0	0
cassava4.1_004821m	Plant invertase/pectin methylesterase inhibitor superfamily	AT4G02320	5.92582	3.9989	1.10338	7.03382	9.86117	14.1903	23.6802	0.0676322	0.0599385	0.0105828
cassava4.1_005450m	Plant invertase/pectin methylesterase inhibitor superfamily	AT3G47400	0.362694	0	0.0632032	0.0220227	0	0	2.5518	0	0	0
cassava4.1_006091m	Plant invertase/pectin methylesterase inhibitor superfamily	AT1G23200	0	0.0712832	0.0730801	0.115787	0.0457147	0.025308	0	1.78073	0.112397	0.144444
cassava4.1_021757m	Plant invertase/pectin methylesterase inhibitor superfamily	AT4G02300	0	0	0	0	0	0	0	0	0	0
cassava4.1_022356m	Plant invertase/pectin methylesterase inhibitor superfamily	AT4G02300	0	0	0	0	0	0	0	0	0	0
cassava4.1_022381m	Plant invertase/pectin methylesterase inhibitor superfamily	AT2G45220	0.11192	0	0	0	0	0	0	0	0	0.0757076
cassava4.1_023068m	Plant invertase/pectin methylesterase inhibitor superfamily	AT1G23200	0.617485	0.311268	0.516922	0.0469245	0	0	0.30671	15.0684	29.6737	9.07356
cassava4.1_023656m	Plant invertase/pectin methylesterase inhibitor superfamily	AT2G45220	0.134941	0.0523807	0	0	0.0202068	0.0224076	0	0.117007	0	0.207428
cassava4.1_033285m	Plant invertase/pectin methylesterase inhibitor superfamily	AT3G60730	0	0	0	0	0	0	0	0	0	0
cassava4.1_026531m	Plant invertase/pectin methylesterase inhibitor superfamily	AT4G02330	0	0	0	0	0	0	0	0	0	0
cassava4.1_026771m	Plant invertase/pectin methylesterase inhibitor superfamily	AT4G02330	0	0	0	0	0	0	0	0	0	0
cassava4.1_028140m	Plant invertase/pectin methylesterase inhibitor superfamily	AT4G02330	0	0	0	0	0	0	0	0	0.0731123	0
cassava4.1_030890m	pectinesterase 11	AT2G21610	0	0	0	0	0	0	0	0	0	0
cassava4.1_032455m	pectinesterase 11	AT2G21610	0	0	0	0	0	0	0	0	0	0
cassava4.1_032721m	pectinesterase 11	AT2G21610	0	0	0	0	0	0	0	0	0	0
cassava4.1_004226m	pectin methylesterase 1	AT1G53840	96.9355	117.548	193.805	47.4001	123.046	103.88	122.251	5.88208	6.63345	21.9481
cassava4.1_023616m	pectin methylesterase 1	AT1G53840	0	0	0	0	0	0	0.0882072	0	0.0623413	0
cassava4.1_027994m	pectin methylesterase 2	AT1G53830	0	0.0881641	0.202809	0.226464	0.285057	0.384934	0	0	0.0660178	0.044847
cassava4.1_029516m	pectin methylesterase 2	AT1G53830	0	0	0	0	0	0	0	0	0	0
cassava4.1_004339m	pectin methylesterase 3	AT3G14310	34.8776	29.0008	8.36974	25.9479	21.3235	39.5839	200.879	2.21249	0.208509	0.28154
cassava4.1_004357m	pectin methylesterase 3	AT3G14310	2.45176	3.55888	1.46731	2.01556	1.08374	3.44547	11.7906	1.50019	1.38784	22.6642
cassava4.1_004724m	pectin methylesterase 3	AT3G14310	0.169157	0.202123	0.202262	0.43412	0.302887	0.245978	0	0.887297	4.778	0.0122549
cassava4.1_030641m	pectin methylesterase 31	AT3G29090	0.080037	0	0	0	0	0	0	0	0	0
cassava4.1_033437m	pectin methylesterase 31	AT3G29090	6.55124	2.44954	6.12606	17.6388	12.3419	16.3774	46.0715	3.44582	27.9735	11.8844
cassava4.1_005656m	pectin methylesterase 44	AT4G33220	3.38159	2.70078	0.778988	6.58063	6.67076	10.7689	14.168	0.445757	15.9676	0.800876
cassava4.1_004985m	methylesterase PCR A	AT1G11580	0.215905	0.413325	0.781901	0.467407	0.22203	0.246002	58.495	1.90675	0.260495	0.0981994
cassava4.1_007416m	methylesterase PCR A	AT1G11580	29.7214	19.9448	8.95355	21.2779	15.7286	23.4938	90.8199	5.5156	3.86932	1.71384
cassava4.1_003930m	pectin methylesterase PCR fragment F	AT5G53370	86.2358	148.709	107.13	165.975	181.658	295.665	103.848	11.3114	2.1812	13.0368
cassava4.1_021555m	Pectin lyase-like superfamily protein	AT1G69940	0	0	0	0	0	0	0	0	0	0
cassava4.1_021727m	Pectin lyase-like superfamily protein	AT1G69940	0	0	0	0	0	0	0	0	0	0
cassava4.1_022331m	Pectin lyase-like superfamily protein	AT1G69940	0	0	0	0	0	0	0	0	0	0
cassava4.1_024799m	Pectin lyase-like superfamily protein	AT1G69940	0	0	0	0	0	0	0	0	0	0
cassava4.1_026328m	Pectin lyase-like superfamily protein	AT1G69940	0	0	0	0	0	0	0	0	0	0
cassava4.1_027193m	Pectin lyase-like superfamily protein	AT1G69940	0	0	0	0	0	0	0	0	0	0
cassava4.1_030436m	Pectin lyase-like superfamily protein	AT1G69940	0	0	0	0	0	0	0	0	0	0
cassava4.1_030595m	Pectin lyase-like superfamily protein	AT1G69940	0.0694492	0	0.0515365	0	0	0	0	0.0777131	0	0
cassava4.1_031624m	Pectin lyase-like superfamily protein	AT1G69940	0	0	0	0	0	0	0	0	0	0
cassava4.1_032034m	Pectin lyase-like superfamily protein	AT1G69940	0	0	0	0	0	0	0	0	0	0
cassava4.1_033379m	Pectin lyase-like superfamily protein	AT5G55590	0	0	0	0	0	0	0	0	0.198953	0.10245
cassava4.1_026972m	root hair specific 12	AT3G10710	0	0	0	0	0	0	0	0	0	0
cassava4.1_029816m	Plant invertase/pectin methylesterase inhibitor superfamily	AT2G47030	0	0	0	0	0	0	0	0	0	0.013699
cassava4.1_033112m	Plant invertase/pectin methylesterase inhibitor superfamily	AT2G47030	0	0	0	0	0	0	0	0	0	0
cassava4.1_003951m	Plant invertase/pectin methylesterase inhibitor superfamily	AT3G49220	17.063	15.1228	23.9542	55.6638	47.9207	71.3265	93.7624	2.41172	2.72136	1.26425
cassava4.1_004459m	Plant invertase/pectin methylesterase inhibitor superfamily	AT5G09760	5.82135	3.55353	2.60027	13.8657	11.5208	16.0055	22.5079	1.00052	3.06077	2.95197
cassava4.1_004527m	Plant invertase/pectin methylesterase inhibitor superfamily	AT5G09760	1.83334	1.73431	1.51081	2.15642	2.10014	4.38995	6.64618	2.5448	7.7826	4.40183
cassava4.1_004827m	Plant invertase/pectin methylesterase inhibitor superfamily	AT1G02810	7.18779	1.25745	2.57733	0.572915	0.936541	0.758135	8.72473	0.0441716	0.0638746	0.0133353
cassava4.1_005143m	Plant invertase/pectin methylesterase inhibitor superfamily	AT3G05620	0.390093	0.260159	0.255297	1.06718	0.672836	0.382631	5.77022	0.754359	1.36414	0.819806
cassava4.1_005186m	Plant invertase/pectin methylesterase inhibitor superfamily	AT2G26440	6.78986	7.13311	5.41548	11.9553	5.60251	19.6917	11.4019	2.87637	0.0372318	13.3622
cassava4.1_005313m	Plant invertase/pectin methylesterase inhibitor superfamily	AT5G20860	8.66996	3.2853	2.32169	28.8563	11.0574	15.8028	34.174	17.6351	48.5677	0.85367
cassava4.1_005427m	Plant invertase/pectin methylesterase inhibitor superfamily	AT5G20860	0.0482439	0.187339	0.246969	0	0	0	0.0900021	2.99567	0.233357	0.11706
cassava4.1_005773m	Plant invertase/pectin methylesterase inhibitor superfamily	AT5G09760	0.96905	4.72582	12.7551	0.716265	0.418464	0.854179	1.22511	27.0178	1.90912	16.5104
cassava4.1_008249m	Plant invertase/pectin methylesterase inhibitor superfamily	AT3G43270	0.402259	0.593886	0.759355	1.41679	0.653404	2.29739	11.2624	0.508053	5.17928	4.33825
cassava4.1_009618m	Pectin lyase-like superfamily protein	AT5G19730	0.0826333	1.71916	0.275929	0.0312009	0.122926	0.0681081	0.417192	0.292182	0	0
cassava4.1_009702m	Pectin lyase-like superfamily protein	AT5G19730	25.493	35.1502	13.155	15.5585	14.453	16.5309	4.61863	0.277767	0.034629	0.048377
cassava4.1_010240m	Pectin lyase-like superfamily protein	AT5G47500	1.29955	2.04437	0.429526	1.65271	2.51689	0.934218	1.48096	0.22018	0.0489221	0.0413098
cassava4.1_010249m	Pectin lyase-like superfamily protein	AT5G19730	0	0	0	0	0	0	0	0	0.171532	0.290201
cassava4.1_020917m	Pectin lyase-like superfamily protein	AT3G24130	0	0	0	0	0	0	0	0	0	0
cassava4.1_021091m	Plant invertase/pectin methylesterase inhibitor superfamily	AT5G09760	0.259419	0.107839	0.127744	0.303748	0.100435	0.066591	0.168672	0.232651	2.49133	1.12201
cassava4.1_022889m	Plant invertase/pectin methylesterase inhibitor superfamily	AT3G10720	0	0	0	0	0	0	0	0	0	0
cassava4.1_022956m	Pectin lyase-like superfamily protein	AT2G47280	1.7401	0	0	0.0398883	0	0	0.389408	0	0	0
cassava4.1_023733m	Pectin lyase-like superfamily protein	AT2G47280	0	0.0990357	0.142274	0.0696593	0.170093	0.0380697	1.6614	0	0.0279186	0.0376977
cassava4.1_024664m	Plant invertase/pectin methylesterase inhibitor superfamily	AT4G33230	0	0	0.0320461	0	0	0	0	0	0	0.0779407
cassava4.1_025863m	Plant invertase/pectin methylesterase inhibitor superfamily	AT4G33230	0	0	0	0	0	0	0.123604	0	0	0
cassava4.1_026309m	Pectin lyase-like superfamily protein	AT1G05310	0.324725	0.276771	0.223186	0.515421	0.327089	0.759763	2.86978	0.981828	0	0
cassava4.1_026722m	Pectin lyase-like superfamily protein	AT3G17060	0	0	0	0	0	0	0	0	0	0
cassava4.1_027086m	Plant invertase/pectin methylesterase inhibitor superfamily	AT3G10720	0	0.0605075	0.0262395	0.0204999	0	0	0.0901559	0	0	0
cassava4.1_027130m	Plant invertase/pectin methylesterase inhibitor superfamily	AT5G27870	0.141763	0.124612	0.0309643	0.110717	0.23905	0.121494	0	0	0	0
cassava4.1_027197m	Pectin lyase-like superfamily protein	AT3G24130	0	0	0	0	0	0	0	0	0	0
cassava4.1_027642m	Plant invertase/pectin methylesterase inhibitor superfamily	AT5G27870	0	0	0	0	0	0	0	0	0	0
cassava4.1_028252m	Pectin lyase-like superfamily protein	AT5G61680	0	0	0	0	0	0.0645161	0	0	0	0
cassava4.1_028295m	Pectin lyase-like superfamily protein	AT5G07410	0	0	0	0	0	0	0	0	0	0
cassava4.1_029227m	Pectin lyase-like superfamily protein	AT5G61680	0	0	0	0	0	0	0	0	0	0
cassava4.1_029436m	Pectin lyase-like superfamily protein	AT5G07420	0	0	0	0	0	0	0	0	0	0
cassava4.1_029447m	Plant invertase/pectin methylesterase inhibitor superfamily	AT5G49180	0	0	0	0	0	0	0	0	0	0
cassava4.1_029613m	Pectin lyase-like superfamily protein	AT3G17060	0	0	0	0.0816448	0	0	0.988125	0	0	0.0254583
cassava4.1_029633m	Pectin lyase-like superfamily protein	AT3G24130	0	0	0	0	0	0	0	0	0	0
cassava4.1_030418m	Plant invertase/pectin methylesterase inhibitor superfamily	AT3G05610	0	0	0	0	0	0	0	0	0	0
cassava4.1_030609m	Pectin lyase-like superfamily protein	AT5G07420	0	0	0	0	0	0	0	0	0	0
cassava4.1_030825m	Plant invertase/pectin methylesterase inhibitor superfamily	AT4G33230	0	0	0	0.206058	0	0	0	0	0	0.0409461
cassava4.1_031220m	Plant invertase/pectin methylesterase inhibitor superfamily	AT2G26440	0	0.496127	0.420635	0.0421625	0.0624453	0.0231077	0	0.26874	0.0683438	0.261942
cassava4.1_032261m	Pectin lyase-like superfamily protein	AT3G24130	0	0	0	0	0	0	0	0	0	0
cassava4.1_032503m	Pectin lyase-like superfamily protein	AT2G36710	0.273366	0	0.0486253	0.095256	0.0936539	0.10379	0.486293	0.161364	0	0.126196
cassava4.1_032772m	Plant invertase/pectin methylesterase inhibitor superfamily	AT3G05610	0	0	0	0	0	0	0	0	0	0
cassava4.1_032868m	Plant invertase/pectin methylesterase inhibitor superfamily	AT2G26450	0	0	0	0	0	0	0	0	0	0
cassava4.1_033247m	Pectin lyase-like superfamily protein	AT3G24130	0	0	0	0	0	0	0	0	0	0
cassava4.1_004702m	phosphoglucosamine mutase-related	AT5G18070	6.61795	12.0538	7.40159	6.56744	6.05024	6.44957	17.3547	6.65666	3.18763	10.7476
cassava4.1_006282m	N-acetylglucosamine-1-phosphate uridylyltransferase 1	AT1G31070	33.4522	22.6712	18.4083	30.1983	31.168	35.2443	45.6709	5.07264	27.3215	14.4326
cassava4.1_009358m	UDP-D-apiose/UDP-D-xylose synthase 2	AT1G08200	33.4684	65.8463	76.8827	110.746	163.423	188.682	47.508	2.9055	2.90435	4.18693
cassava4.1_009410m	UDP-D-apiose/UDP-D-xylose synthase 2	AT1G08200	323.975	259.516	169.874	376.793	366.884	424.231	146.837	39.5208	121.929	60.4985
cassava4.1_024237m	UDP-D-apiose/UDP-D-xylose synthase 2	AT1G08200	0.319139	0.16478	0	0.0677374	0.100191	0.0741919	0	0	0	0.0503491
cassava4.1_008065m	UDP-D-glucuronate 4-epimerase 1	AT4G30440	163.643	185.351	310.784	281.457	447.417	461.76	263.309	9.00593	48.932	24.5041
cassava4.1_007944m	UDP-D-glucuronate 4-epimerase 2	AT1G02000	3.62198	4.17468	3.07469	4.89348	5.93823	5.35129	7.90022	1.75449	3.03227	2.95113
cassava4.1_008658m	UDP-D-glucuronate 4-epimerase 2	AT1G02000	11.3995	15.2515	16.1381	13.0288	16.9362	21.3912	28.5807	1.66327	0.796546	6.74787
cassava4.1_007942m	UDP-D-glucuronate 4-epimerase 3	AT4G00110	12.2613	4.93626	2.39823	17.4388	19.5458	23.8454	18.9567	0.500894	0.94761	1.63207
cassava4.1_008503m	UDP-D-glucuronate 4-epimerase 3	AT4G00110	3.46972	2.85487	1.58859	3.57047	3.12293	4.24232	29.1732	0.283269	0.872128	2.10763
cassava4.1_013548m	UDP-D-glucuronate 4-epimerase 4	AT2G45310	10.1855	8.56065	9.8788	11.8822	13.9009	13.9784	32.0252	3.82083	2.76388	3.55874
cassava4.1_007323m	UDP-D-glucuronate 4-epimerase 6	AT3G23820	65.0778	136.013	131.402	135.337	153.727	162.454	37.9282	5.22458	1.83894	0.970569
cassava4.1_007387m	UDP-D-glucuronate 4-epimerase 6	AT3G23820	20.1567	25.3712	49.2059	20.3067	36.2026	66.085	47.014	13.3584	6.93149	20.7468
cassava4.1_010874m	NAD(P)-binding Rossmann-fold superfamily protein	AT1G17890	16.3379	14.1261	6.87574	22.5758	22.9233	32.1057	56.4499	3.47284	12.1421	13.6334
cassava4.1_022761m	NAD(P)-binding Rossmann-fold superfamily protein	AT3G51160	15.9166	31.2717	57.7412	84.6686	121.897	130.119	99.3539	5.83959	12.6139	24.5572
cassava4.1_023284m	NAD(P)-binding Rossmann-fold superfamily protein	AT3G51160	13.0849	35.5047	25.4488	41.0204	41.3162	58.386	53.9626	3.35513	1.54171	1.67109
cassava4.1_011405m	Sugar isomerase (SIS) family protein	AT3G54690	47.7316	204.53	93.7436	39.1967	68.4719	76.034	95.1588	10.4524	4.96754	5.01674
cassava4.1_012963m	Nucleotide-diphospho-sugar transferases superfamily protein	AT1G53000	17.9825	9.84873	15.3601	16.3563	15.9066	21.3133	12.1526	6.87612	2.87139	7.39566
cassava4.1_013111m	Aldolase-type TIM barrel family protein	AT1G79500	9.50357	10.8519	18.2136	8.55959	10.8737	11.1701	17.0929	4.85499	7.71706	10.9234
cassava4.1_008521m	NAD(P)-binding Rossmann-fold superfamily protein	AT1G30620	10.2786	26.4935	16.0273	11.111	11.1984	8.40813	4.80234	18.7364	6.11669	13.392
cassava4.1_014649m	NAD(P)-binding Rossmann-fold superfamily protein	AT1G30620	7.09405	23.0017	11.7114	3.37274	6.9303	4.6068	5.61626	3.89057	2.96963	3.61429
cassava4.1_026795m	NAD(P)-binding Rossmann-fold superfamily protein	AT1G30620	37.5817	179.906	111.488	7.57176	15.5935	13.0202	34.538	31.9659	10.2861	31.4129
cassava4.1_001245m	L-fucokinase/GDP-L-fucose pyrophosphorylase	AT1G01220	6.89164	2.90582	2.06864	4.91169	3.99313	5.66653	3.92105	2.02887	2.35144	5.21998
cassava4.1_010369m	Glucose-1-phosphate adenylyltransferase family protein	AT2G39770	127.54	128.444	111.249	115.449	99.9299	127.205	115.924	84.4505	19.5734	62.7801
cassava4.1_010388m	Glucose-1-phosphate adenylyltransferase family protein	AT2G39770	105.213	156.359	76.0459	80.0999	89.444	93.2298	144.652	24.866	17.2323	24.1858
cassava4.1_030904m	UDP-sugar pyrophosphorylase	AT5G52560	0.107125	0	0.262742	0.658126	0.815092	0.469966	0	0.177257	1.83671	0.486891
cassava4.1_014729m	phosphomannomutase	AT2G45790	8.78668	12.2487	16.9299	18.18	15.155	20.572	31.7067	16.489	3.67928	9.68756
cassava4.1_015328m	phosphomannomutase	AT2G45790	9.46287	9.06143	4.746	12.1697	14.0391	15.3479	41.2051	7.07185	7.14291	20.444
cassava4.1_007953m	Mannose-6-phosphate isomerase, type I	AT1G67070	12.7126	30.7638	21.1637	10.1561	13.775	9.30848	42.6676	47.4898	10.4939	21.5432
cassava4.1_007966m	Mannose-6-phosphate isomerase, type I	AT1G67070	4.03011	7.47387	2.63628	1.45112	0.773161	1.29817	3.73473	18.6313	5.33378	6.04004
cassava4.1_023078m	galacturonic acid kinase	AT3G10700	7.73366	1.28214	0.730282	3.69016	3.87238	2.87534	18.8149	0.467389	1.77349	3.84849
cassava4.1_017830m	glucuronokinase G	AT3G01640	7.90571	4.45801	1.7745	4.36748	5.14289	5.43778	6.82626	3.28814	2.39418	9.39126
cassava4.1_019181m	glucuronokinase G	AT3G01640	1.03703	2.23875	1.06953	4.58613	2.73261	3.49348	5.17808	1.96486	1.88791	3.2505
cassava4.1_006634m	UDP-glucose 6-dehydrogenase family protein	AT3G29360	24.1505	68.5691	27.7911	17.8381	20.4307	24.2109	25.2446	4.41271	3.08909	1.44492
cassava4.1_006657m	UDP-glucose 6-dehydrogenase family protein	AT5G15490	2.92894	0.880994	1.39406	0.683787	1.08352	1.5879	7.58685	0.20905	0.131415	0.165264
cassava4.1_006663m	UDP-glucose 6-dehydrogenase family protein	AT5G15490	525.983	1283.66	904.693	274.623	500.41	480.006	383.674	54.0771	57.33	70.1882
cassava4.1_020987m	UDP-glucose 6-dehydrogenase family protein	AT3G29360	0.815198	0.278047	0.672008	0.626018	1.58143	1.50133	1.46677	0.0848577	0	14.8613
cassava4.1_003067m	rhamnose biosynthesis 1	AT1G78570	75.3086	133.628	134.846	47.2998	118.28	87.1217	45.6325	12.842	16.1465	13.9444
cassava4.1_003070m	rhamnose biosynthesis 1	AT1G78570	13.0111	11.0226	9.1526	10.3779	10.9833	18.5582	31.1859	3.79868	3.69401	17.7593
cassava4.1_032968m	rhamnose biosynthesis 1	AT1G78570	0	0.134563	0	0.0166053	0	0	0	0	0	0.300844
cassava4.1_012617m	nucleotide-rhamnose synthase/epimerase-reductase	AT1G63000	44.0269	26.6445	34.6539	64.1293	62.5115	96.8907	136.161	40.1295	25.1063	36.9772
cassava4.1_012622m	nucleotide-rhamnose synthase/epimerase-reductase	AT1G63000	35.9602	41.4245	46.1801	52.4374	49.567	71.9535	72.0418	51.1583	32.3025	35.1259
cassava4.1_010908m	UDP-D-glucose/UDP-D-galactose 4-epimerase 1	AT1G12780	47.4985	20.6452	13.0664	25.8041	27.7395	36.5791	63.1506	7.90483	19.0028	50.4833
cassava4.1_013197m	UDP-D-glucose/UDP-D-galactose 4-epimerase 5	AT4G10960	5.56733	2.61311	1.75615	13.565	16.1733	8.83143	5.81015	10.0984	51.5182	7.85245
cassava4.1_033375m	UDP-D-glucose/UDP-D-galactose 4-epimerase 5	AT4G10960	2.68806	5.0333	1.37589	1.0862	1.71928	1.77671	5.29998	5.688	6.19455	4.03152
cassava4.1_007645m	NAD(P)-binding Rossmann-fold superfamily protein	AT3G62830	4.19108	17.3542	9.52675	8.12408	12.1321	11.9865	10.1245	6.73136	1.35007	1.28021
cassava4.1_007710m	NAD(P)-binding Rossmann-fold superfamily protein	AT3G62830	9.86126	17.2175	11.379	9.91713	7.00139	10.3208	28.2547	20.9494	2.64495	6.4049
cassava4.1_007600m	UDP-glucuronic acid decarboxylase 1	AT3G53520	17.6691	28.2191	20.4083	15.1162	16.8829	21.8463	34.8524	10.6831	11.9404	14.9861
cassava4.1_010948m	UDP-XYL synthase 5	AT3G46440	52.8635	30.1472	35.2033	38.4916	41.2233	45.2799	199.297	17.8552	10.4019	24.3273
cassava4.1_010996m	UDP-XYL synthase 6	AT2G28760	45.0537	64.4565	57.2124	50.7238	46.6822	61.179	100.511	49.4412	71.3083	49.4793
cassava4.1_028367m	UDP-XYL synthase 6	AT2G28760	14.61	9.22677	5.62865	10.4003	8.47442	8.53461	169.836	2.53539	1.55627	6.25744
cassava4.1_005194m	Pheophorbide a oxygenase family protein with Rieske [2Fe-2S] domain	AT3G44880	12.0951	10.567	14.3885	24.5425	11.3601	12.9055	3.86469	92.9486	121.57	57.4086
cassava4.1_013671m	Glycolipid transfer protein (GLTP) family protein	AT2G34690	37.0967	26.7395	32.4504	38.5412	55.8877	68.859	39.7989	22.9835	34.4542	27.4795
cassava4.1_033104m	ankyrin repeat family protein	AT4G14400	0.117296	0	0.20516	0.0413763	0.1222	0	1.39746	0.11391	0	0.0334016
cassava4.1_004183m	MAC/Perforin domain-containing protein	AT1G29690	26.1876	23.4501	18.3242	20.5818	17.1736	19.697	14.0974	18.0672	17.4424	16.2536
cassava4.1_004705m	MAC/Perforin domain-containing protein	AT1G29690	1.63427	2.5517	1.74032	3.13654	2.6573	2.55116	0.390188	4.44895	21.387	3.90577
cassava4.1_004751m	MAC/Perforin domain-containing protein	AT1G29690	26.2033	60.1648	46.8605	10.4736	30.104	16.5229	9.97027	10.1705	12.8825	18.5406
cassava4.1_014255m	Protein of unknown function (DUF3353)	AT5G23040	17.6612	14.4601	12.071	12.3808	11.1291	12.1934	11.9771	40.0493	40.1684	27.1959
cassava4.1_028515m	Protein of unknown function (DUF3353)	AT5G23040	283.29	86.9426	42.5116	238.73	194.98	181.18	158.768	51.7398	371.486	162.017
cassava4.1_009708m	programmed cell death 2 C-terminal domain-containing protein	AT5G64830	7.01913	7.34685	4.19168	7.71183	7.63473	6.78302	3.82834	5.55502	15.0101	8.44131
cassava4.1_010009m	cyclin family	AT3G05330	3.90249	1.22983	0.230497	2.02207	1.60244	1.09719	7.17386	0	0.0464241	0.0939671
cassava4.1_028232m	cyclin family	AT3G05330	0.672669	0	0	0.514007	0.745853	0.258744	0.267269	0.281828	0.0747983	0.110111
cassava4.1_000069m	Ataxia telangiectasia-mutated and RAD3-related	AT5G40820	3.37347	2.53699	1.47905	0.897776	0.795184	0.835475	0.743539	1.17413	3.12167	2.42624
cassava4.1_029471m	Ataxia telangiectasia-mutated and RAD3-related	AT5G40820	1.77099	0.609287	0.444411	0.456214	0.449284	0.181431	0.470773	0.240651	1.21153	1.10241
cassava4.1_022518m	BRCA2-like B	AT5G01630	0.0321102	0	0.0155374	0.058281	0.0573919	0.0106256	0.0975673	0	0	0.00671745
cassava4.1_005984m	CDK-activating kinase 1AT	AT4G28980	12.5706	8.554	9.93532	13.7969	14.5534	19.7097	11.2363	5.33853	10.3706	8.7405
cassava4.1_010315m	cell division control 2	AT3G48750	31.3675	18.6331	26.4397	36.3605	44.4684	54.3738	33.208	7.30369	17.6097	14.0382
cassava4.1_012961m	cell division control 2	AT3G48750	28.0536	23.4327	21.0594	44.937	41.5012	53.1784	35.963	10.8291	16.6533	16.3286
cassava4.1_012981m	cell division control 2	AT3G48750	5.78647	6.54932	7.03682	7.25343	6.9659	8.58962	10.7047	6.838	11.6911	9.60591
cassava4.1_005417m	cyclin-dependent kinase C;1	AT5G10270	13.5813	46.8577	54.0098	23.2742	25.0344	21.1704	23.0858	47.6012	24.9596	23.9325
cassava4.1_020277m	CDK-subunit 2	AT2G27970	24.1383	11.09	5.22487	15.3561	13.0569	8.06479	26.7783	9.44599	10.0123	13.7368
cassava4.1_020445m	CDK-subunit 2	AT2G27970	527.978	627.72	265.212	231.502	304.552	313.98	115.24	291.019	92.801	71.8502
cassava4.1_007345m	Cyclin family protein	AT5G06150	5.04549	3.764	0.744418	1.64569	1.48127	1.15217	5.86312	0.512544	0	0.145616
cassava4.1_009943m	Cyclin family protein	AT5G06150	6.54417	3.60361	0.379626	1.42261	1.3113	1.16524	11.8683	0.0917208	0.0510681	0.0542301
cassava4.1_032656m	mitotic-like cyclin 3B from Arabidopsis	AT5G11300	3.56567	0.996856	0.357367	1.44181	1.05708	0.591182	5.45515	0.157254	0.15796	0.0932501
cassava4.1_007567m	Cyclin A1;1	AT1G44110	1.4205	1.14117	0.338277	1.64489	2.90337	1.15721	6.35425	0.306217	0.455049	0.48739
cassava4.1_026079m	Cyclin A1;1	AT1G44110	3.66163	3.49931	0.514601	1.478	2.02151	0.933408	7.12536	0.30267	0	0.0586838
cassava4.1_030070m	Cyclin A2;4	AT1G80370	1.03454	0.921736	0.293156	1.11125	1.04653	0.570869	2.64231	0	0.229639	0.602853
cassava4.1_009258m	Cyclin A3;1	AT5G43080	0.0680806	0.248372	0.0530434	0.189267	0.125376	0.104284	0.606273	0	0	0
cassava4.1_010144m	Cyclin A3;1	AT5G43080	0.514239	0.133678	0	0.255483	0.283787	0.174845	1.48515	0.0889179	0	0
cassava4.1_010135m	CYCLIN A3;4	AT1G47230	0.696955	0	0.117709	0.377633	0.154623	0.378241	1.45946	0.0949324	0.0504039	0.0833443
cassava4.1_008780m	Cyclin B1;4	AT2G26760	15.9708	12.0837	2.25287	3.1774	3.62347	1.53719	33.0237	1.65142	0.0418648	0.414315
cassava4.1_007994m	Cyclin B2;3	AT1G20610	2.77762	0.952113	0.126056	1.35962	1.33377	0.408471	10.6783	0.142225	0.035264	0.172335
cassava4.1_008024m	Cyclin B2;3	AT1G20610	2.14636	1.27705	0.151678	0.908195	0.967162	0.625192	7.03071	0.100351	0	0.0546528
cassava4.1_008064m	CYCLIN B2;4	AT1G76310	5.01836	2.60653	0.367494	2.12428	2.43169	1.25962	8.31319	0.0613985	0.0822429	0.177411
cassava4.1_008111m	CYCLIN B2;4	AT1G76310	3.56349	2.54354	0.515907	1.34298	0.997172	0.656283	3.41431	0.487828	0	0.0662144
cassava4.1_009524m	cyclin b3;1	AT1G16330	1.09621	2.91489	0.113086	0.991909	1.36077	0.745108	6.13102	0.678542	0.283374	0.213564
cassava4.1_010480m	CYCLIN D1;1	AT1G70210	6.00063	8.69272	9.0146	27.996	17.898	26.4776	6.01709	0.43707	1.68485	0.686249
cassava4.1_011570m	CYCLIN D1;1	AT1G70210	12.9246	6.61896	2.20771	18.9223	15.5295	8.80493	22.1121	0.0615011	0.588697	17.5202
cassava4.1_011603m	CYCLIN D1;1	AT1G70210	26.2735	10.9014	5.73557	38.9475	24.4693	19.4828	27.6285	9.93805	5.73077	14.7361
cassava4.1_028460m	CYCLIN D1;1	AT1G70210	0.653224	1.26731	0.186778	0.548354	0.542507	0.0502277	7.64044	1.33108	0.885588	0.0524838
cassava4.1_010638m	Cyclin D2;1	AT2G22490	1.05657	1.02378	0.441344	0.31736	0.394861	0.300872	1.72032	0.431546	0.648453	0.135664
cassava4.1_010667m	Cyclin D2;1	AT2G22490	1.82046	5.2544	4.35242	6.40626	3.8336	4.08009	5.47907	0.560563	0.677775	4.00728
cassava4.1_010147m	CYCLIN D3;2	AT5G67260	11.4936	20.4281	15.0203	3.22473	2.38375	4.78792	4.41987	7.24044	7.48543	3.39852
cassava4.1_010382m	CYCLIN D3;2	AT5G67260	22.9626	32.5511	23.6298	10.6614	13.8333	15.5554	30.7947	2.90198	0.355653	1.80302
cassava4.1_032851m	CYCLIN D4;1	AT5G65420	0.181192	0.634551	0.155567	0.58777	0.340204	0.3039	6.51759	0.121115	0.112602	0.240505
cassava4.1_011339m	cyclin d5;1	AT4G37630	3.00253	0.525453	0.222491	3.02869	3.00881	4.40719	6.42751	0.137864	1.89257	1.05158
cassava4.1_021243m	cyclin d5;1	AT4G37630	1.83582	0	0.0678317	1.025	1.24256	0.494474	0.466395	0	1.07618	0.844659
cassava4.1_022030m	cyclin d5;1	AT4G37630	0	0	0	0	0	0.11449	0	0.334853	0	0
cassava4.1_026197m	cyclin d5;1	AT4G37630	0.355157	0	0.0968571	0.0406591	0	0	0	0	0	0
cassava4.1_023213m	Cyclin D6;1	AT4G03270	0	0.376536	0	0	0	0	0	0.157495	0	0.0831067
cassava4.1_030769m	Cyclin D6;1	AT4G03270	2.68957	0.893363	0.0748828	0.120321	0.180329	0.0667729	0.416986	0.464781	0.0967839	0.0338896
cassava4.1_032867m	CYCLIN D7;1	AT5G02110	0	0	0	0	0	0	0	0	0	0
cassava4.1_012228m	cyclin H;1	AT5G27620	16.3581	13.2054	12.5686	17.2909	13.2487	12.9251	20.371	12.1599	32.1269	22.501
cassava4.1_029511m	cyclin J18	AT2G01905	0.419051	0.507941	0.161998	0.455441	0.906815	1.26052	1.07492	0	0.184319	0
cassava4.1_015929m	cyclin p1;1	AT3G63120	74.1329	95.7479	80.9907	139.901	147.266	182.218	107.737	15.9838	5.82126	7.93209
cassava4.1_015629m	cyclin p2;1	AT3G21870	11.5034	12.1034	10.6178	0.384991	0.0945337	0.209771	1.05694	320.542	49.4406	6.42769
cassava4.1_015625m	cyclin p3;1	AT2G45080	8.74645	5.52668	9.27599	5.34327	9.26281	16.8369	20.5153	0.473936	1.06291	0.290053
cassava4.1_028177m	cyclin p3;1	AT2G45080	33.3697	13.1583	14.8558	12.3485	8.46966	14.3723	383.575	2.22483	1.84251	0.974885
cassava4.1_016349m	cyclin p4;1	AT2G44740	1.30459	0.521261	0.779017	0.820381	1.58071	0.584154	1.65637	3.49139	1.73876	0.168643
cassava4.1_016519m	cyclin p4;1	AT2G44740	2.4487	0.955828	0.136189	1.61879	0.681797	0.343226	5.117	0.418526	0	0.0359035
cassava4.1_016590m	cyclin p4;1	AT2G44740	10.9133	54.9945	50.2944	27.2045	46.8759	40.1257	45.5785	5.29643	1.90124	6.10127
cassava4.1_032961m	cyclin p4;1	AT2G44740	0.626654	0.469596	0.327177	0.549769	0.366319	0.70254	8.14234	0.14924	0	0.136159
cassava4.1_016792m	cyclin T 1;3	AT1G27630	0.501653	0.260036	1.9723	0.454299	0.519692	1.24517	2.58748	0.22256	5.79911	12.8525
cassava4.1_020415m	cyclin T 1;3	AT1G27630	3.03107	4.06184	1.29659	2.20213	1.39737	1.55294	1.66451	2.22239	5.47073	4.25451
cassava4.1_009907m	Cyclin family protein	AT4G19600	15.4371	16.3498	24.6241	25.6194	26.2983	22.9412	18.1739	7.09827	46.4754	20.0648
cassava4.1_029707m	cyclophilin 59	AT1G53720	13.3505	36.6379	78.0123	13.4989	13.7186	10.5074	14.0705	63.7985	15.6942	21.9614
cassava4.1_032024m	cyclophilin 59	AT1G53720	5.46933	5.32691	3.53682	7.8894	6.65651	6.62247	3.61851	5.13467	10.7379	6.9699
cassava4.1_006482m	FIZZY-related 2	AT4G22910	8.99103	11.2241	7.02681	14.8814	13.6266	12.9369	4.12361	3.62264	3.01849	2.63234
cassava4.1_007261m	FIZZY-related 2	AT4G22910	8.15162	12.7183	8.90763	18.0249	14.1048	12.1884	3.79383	7.68434	5.6143	4.09472
cassava4.1_017442m	Cyclin-dependent kinase inhibitor family protein	AT1G49620	5.31823	5.17832	2.05481	1.40559	3.71493	3.13571	1.815	2.84657	19.3658	12.3388
cassava4.1_014373m	inhibitor/interactor with cyclin-dependent kinase	AT5G48820	36.6207	50.3411	68.5067	29.4329	51.5317	39.997	31.1304	21.1544	18.3454	14.0771
cassava4.1_032196m	inhibitor/interactor with cyclin-dependent kinase	AT5G48820	4.02304	2.25342	3.51459	5.53051	3.79673	6.6838	6.69542	6.21778	6.44538	1.09016
cassava4.1_014420m	Cyclin-dependent kinase inhibitor family protein	AT2G32710	8.59393	10.5495	27.9511	60.8465	60.115	52.1672	12.6701	3.17077	2.79085	1.58057
cassava4.1_015851m	KIP-related protein 6	AT3G19150	9.79333	5.6312	8.55669	11.181	10.8399	11.0151	16.6701	19.1098	31.3283	30.017
cassava4.1_015897m	KIP-related protein 6	AT3G19150	4.15834	1.13221	2.53544	6.42496	4.61491	5.78684	19.6326	8.7888	1.94572	7.03812
cassava4.1_014983m	minichromosome instability 12 (mis12)-like	AT5G35520	3.87339	2.08668	0.823976	3.15477	2.40077	3.20687	11.1625	0.0953106	4.8102	6.05294
cassava4.1_010285m	origin recognition complex second largest subunit 2	AT2G37560	5.14493	3.00541	2.91429	3.78604	2.22222	3.15711	7.53198	6.35235	7.21042	7.17271
cassava4.1_029812m	origin recognition complex subunit 4	AT2G01120	2.45874	1.21368	0.434063	1.362	1.43902	2.17959	0.639487	0.836473	3.03235	5.08787
cassava4.1_007293m	DNA-directed DNA polymerases	AT1G78650	4.57948	4.52628	9.04616	4.96348	3.17943	3.48671	6.30994	11.057	8.45619	7.91542
cassava4.1_008025m	cell cycle checkpoint control protein family	AT3G05480	1.48224	2.38555	3.78262	2.46563	2.96572	3.05271	0.946131	3.06035	1.80883	1.30946
cassava4.1_032856m	arginine-rich cyclin 1	AT2G26430	12.7875	10.1051	13.31	27.6143	24.8675	30.7337	10.6671	9.90685	25.1501	11.1949
cassava4.1_033727m	Cyclin family protein	AT1G14750	0.4144	0.258582	0	0.144683	0.198455	0.0598852	0.113319	0	0	0
cassava4.1_031830m	SWITCH1	AT5G51330	0.0454939	0	0.033295	0	0.0110599	0.0244989	0	0	0	0
cassava4.1_030491m	targeting protein for XKLP2	AT1G03780	3.59563	0.856325	0.291365	1.76563	2.45037	0.872661	11.4136	0.657762	0.0533513	0.0980074
cassava4.1_027263m	tetratricopeptide repeat (TPR)-containing protein	AT3G18730	0.114645	0	0	0.0430003	0.0564068	0.0314827	0.859984	0.0448183	0.0232149	0.0297896
cassava4.1_033927m	tetratricopeptide repeat (TPR)-containing protein	AT3G18730	0.594234	0.41311	0	0.331881	0.152817	0.218949	1.21631	0.196119	0.0357744	0.0975293
cassava4.1_014299m	uv-b-insensitive 4	AT2G42260	1.19048	0.328181	0.14407	0.955618	0.373173	0.409398	2.20157	0.0785541	0	0
cassava4.1_014462m	uv-b-insensitive 4	AT2G42260	0.582831	0.0905491	0.058284	0.317742	0.411271	0.314087	1.45111	0.15952	0.101305	0.102927
cassava4.1_000876m	cyclin-related	AT1G70620	5.15877	11.3124	19.0325	11.8975	14.2566	8.84027	3.63737	5.52618	16.4375	8.24218
cassava4.1_000914m	Uncharacterized protein	AT5G26850	22.9202	29.3338	17.173	23.0664	20.1153	18.7575	12.2208	23.501	21.4225	10.8396
cassava4.1_004038m	Cyclin family protein	AT5G45190	32.2378	76.3441	68.1704	28.0554	42.2496	29.8981	11.1551	30.3071	16.3325	19.7222
cassava4.1_004383m		AT3G54630	1.9002	0.757132	0.488786	1.00716	1.07837	0.761962	6.18399	0.168521	0.168009	0.103199
cassava4.1_006667m	Transducin/WD40 repeat-like superfamily protein	AT3G10530	6.08872	8.5518	11.3181	6.84405	6.43583	5.67382	8.61414	14.0789	11.4562	10.7411
cassava4.1_011416m	cyclin-related	AT3G19650	16.2862	19.3109	27.8022	12.7046	12.7155	12.1621	8.66163	12.3024	14.6576	13.2914
cassava4.1_011425m	Family of unknown function (DUF572)	AT1G17130	42.7263	37.6008	47.52	33.8055	31.1885	40.5243	70.1548	69.1534	32.1164	32.2099
cassava4.1_012729m	Family of unknown function (DUF572)	AT1G25682	51.9008	18.7352	21.4654	27.1008	28.0839	26.0986	96.3277	43.4226	75.9096	45.9772
cassava4.1_014205m	Cyclin family protein	AT5G45190	13.2204	4.97592	5.10838	16.4007	19.7534	16.1474	7.91938	3.01316	13.2351	9.95077
cassava4.1_020627m	Cyclin family protein	AT5G48640	29.8985	87.4244	55.5411	17.4248	18.0373	16.8782	10.9983	168.815	22.3952	16.8791
cassava4.1_022874m	Uncharacterized protein	AT5G21080	0.453234	0.176568	0.14433	0.412005	0.53222	0.602136	0.781921	0.0592878	1.77962	3.15253
cassava4.1_024880m	Cyclin family protein	AT5G45190	11.1878	19.6557	17.7916	9.70838	6.50687	5.69498	8.87137	28.3422	16.8436	20.7985
cassava4.1_026365m	Uncharacterized protein	AT2G41830	1.61636	9.61817	6.46331	7.12314	6.57602	4.2291	1.88726	1.24472	12.2287	6.91881
cassava4.1_026797m	Cyclin family protein	AT5G45190	36.8256	106.214	139.568	29.8978	36.4137	30.5945	22.3915	112.144	27.0655	37.5545
cassava4.1_028111m	Family of unknown function (DUF572)	AT1G25682	43.4077	6.43686	10.4156	15.1288	10.1237	8.15356	6.77613	11.1052	8.28934	7.91755
cassava4.1_029298m	cyclin-dependent kinase-activating kinase assembly factor-related / CDK-activating kinase assembly factor-related	AT4G30820	22.8128	37.4411	42.1073	8.3393	9.78216	7.61783	45.5843	37.0086	15.171	39.8949
cassava4.1_029988m	Cyclin family protein	AT3G05327	6.97474	6.41068	0.954276	8.57998	2.23297	4.18688	13.7964	36.8036	31.5459	30.3727
cassava4.1_030512m	crooked neck protein, putative / cell cycle protein, putative	AT5G41770	25.8039	15.7274	24.4675	18.0934	14.5197	11.0286	22.1021	9.98899	21.0044	23.2145
cassava4.1_030924m	Cyclin family protein	AT5G48630	8.21745	3.65021	4.3631	11.2593	9.74673	11.2394	11.4341	11.3472	15.8405	11.7905
cassava4.1_030948m	Uncharacterized protein	AT2G41830	0.0415434	0	0	0.105104	0.0115041	0.0770032	0	0.130615	0.0189854	0.0390078
cassava4.1_034050m	crooked neck protein, putative / cell cycle protein, putative	AT5G41770	20.757	5.63905	8.59907	10.586	9.84546	5.70537	8.32593	4.06575	6.63503	7.07665
cassava4.1_014269m	cyclophilin 20-2	AT5G13120	18.7191	18.2029	11.493	9.69352	10.8199	13.9303	55.4757	62.4373	52.76	47.3525
cassava4.1_014339m	cyclophilin 20-2	AT5G13120	24.1151	17.221	9.15025	27.0516	27.5013	32.6669	37.9516	11.4781	24.6076	20.2549
cassava4.1_015166m	cyclophilin 5	AT2G29960	95.4547	60.5522	54.9282	34.9871	46.3572	40.3516	114.292	85.4711	21.7664	130.832
cassava4.1_016516m	cyclophilin 5	AT2G29960	133.874	190.301	191.332	119.487	124.132	116.953	201.309	66.8159	59.1343	87.3344
cassava4.1_020032m	FK506-binding protein 15 kD-1	AT3G25220	133.225	87.9745	127.001	120.757	136.725	136.662	218.97	142.857	68.0382	274.96
cassava4.1_018278m	FK506- and rapamycin-binding protein 15 kD-2	AT5G48580	41.7045	22.4656	22.6582	33.0554	43.5178	43.2127	11.3659	10.7344	2.5876	0.308748
cassava4.1_011701m	FKBP-type peptidyl-prolyl cis-trans isomerase family protein	AT3G54010	30.4524	13.0036	19.8812	11.6626	16.4097	14.1357	22.6187	19.6862	16.8383	36.33
cassava4.1_013782m	FKBP-type peptidyl-prolyl cis-trans isomerase family protein	AT3G54010	6.98563	4.18501	3.3843	5.79756	5.11289	7.1944	4.8928	3.2385	7.2093	4.61291
cassava4.1_019435m	peptidylprolyl cis/trans isomerase, NIMA-interacting 1	AT2G18040	22.1778	71.1501	88.6715	22.4394	29.6851	42.8343	83.494	29.3675	31.6579	52.0171
cassava4.1_019444m	peptidylprolyl cis/trans isomerase, NIMA-interacting 1	AT2G18040	25.3825	105.265	129.031	42.0438	46.5987	58.248	71.377	110.103	32.9323	46.9199
cassava4.1_004054m	plant U-box 49	AT5G67530	12.4481	11.0666	19.011	12.2514	11.5386	9.45735	6.56954	13.5776	12.6231	8.96396
cassava4.1_017662m	rotamase CYP 1	AT4G38740	102.596	232.556	217.743	163.257	229.784	229.178	466.148	128.942	550.558	344.507
cassava4.1_017537m	rotamase cyclophilin 2	AT3G56070	25.3365	40.949	44.6198	44.4469	43.5614	55.2519	49.0192	111.288	26.8874	29.4672
cassava4.1_017554m	rotamase cyclophilin 2	AT3G56070	9.76918	8.66353	9.10786	14.8649	23.0977	19.1715	6.43885	6.77155	3.54487	3.71472
cassava4.1_030935m	rotamase cyclophilin 2	AT3G56070	0	0	0	0	0	0	0	0	0	0
cassava4.1_015621m	rotamase CYP 3	AT2G16600	447.921	475.728	1882.06	764.889	831.633	946.45	925.231	1789.06	632.782	799.92
cassava4.1_017626m	rotamase CYP 3	AT2G16600	189.045	169.988	603.046	517.329	431.631	625.989	89.565	216.583	146.3	63.5357
cassava4.1_014465m	rotamase CYP 4	AT3G62030	5.94536	10.1275	8.69174	4.12919	3.85802	3.79984	3.69857	59.6768	66.3408	33.1073
cassava4.1_018292m	rotamase CYP 7	AT5G58710	18.1533	18.3329	18.2925	12.8181	14.7964	16.0898	47.3237	10.4942	14.1746	47.811
cassava4.1_004212m	FKBP-type peptidyl-prolyl cis-trans isomerase family protein	AT5G48570	5.50268	4.70513	6.2876	7.43545	6.41843	6.0918	4.41133	6.84877	14.6637	8.56616
cassava4.1_004706m	FKBP-type peptidyl-prolyl cis-trans isomerase family protein	AT5G48570	124.202	136.233	57.8536	49.6214	50.1116	38.4465	74.8787	154.207	186.697	45.5728
cassava4.1_010370m	peptidyl-prolyl cis-trans isomerase / cyclophilin-40 (CYP40) / rotamase	AT2G15790	35.274	36.2024	20.6546	25.2891	23.8137	23.1522	33.2721	19.9274	18.593	34.5885
cassava4.1_001998m	Cyclophilin-like peptidyl-prolyl cis-trans isomerase family protein	AT3G63400	15.1039	17.9609	20.1978	12.496	12.1875	9.66281	7.41532	20.9197	9.72766	9.1821
cassava4.1_002743m	Cyclophilin-like peptidyl-prolyl cis-trans isomerase family protein	AT4G32420	27.3336	28.6161	23.2587	21.9241	20.9618	13.8726	13.3218	45.9484	30.5625	22.2468
cassava4.1_006269m	Cyclophilin-like peptidyl-prolyl cis-trans isomerase family protein	AT4G33060	9.00766	13.6534	16.6157	9.09388	10.5017	9.45914	8.61571	15.512	11.6824	21.1821
cassava4.1_006722m	Cyclophilin-like peptidyl-prolyl cis-trans isomerase family protein	AT3G15520	1.20191	0.476994	0.755176	1.18342	0.900556	0.647952	0.872989	5.94238	19.014	6.35839
cassava4.1_012147m	Cyclophilin-like peptidyl-prolyl cis-trans isomerase family protein	AT1G74070	0.433399	0.155876	0.556491	0.0790026	0.258313	0.230214	0.315158	15.7346	15.1998	3.48022
cassava4.1_013002m	Cyclophilin-like peptidyl-prolyl cis-trans isomerase family protein	AT5G35100	1.724	3.16116	2.38482	0.210296	0.0421289	0.0460267	0.365804	102.831	41.2714	5.82533
cassava4.1_015326m	Cyclophilin-like peptidyl-prolyl cis-trans isomerase family protein	AT3G66654	10.6338	23.4545	22.2356	14.0913	12.54	14.0259	25.2359	24.9898	26.0592	20.7391
cassava4.1_015648m	Cyclophilin-like peptidyl-prolyl cis-trans isomerase family protein	AT4G34960	34.0413	56.3715	48.9105	21.0177	24.4575	23.0818	42.2344	26.2463	29.3653	43.977
cassava4.1_015669m	Cyclophilin-like peptidyl-prolyl cis-trans isomerase family protein	AT2G38730	26.6871	40.0451	46.632	30.6749	32.8055	31.7754	23.2009	95.2377	29.2716	56.1053
cassava4.1_015757m	Cyclophilin-like peptidyl-prolyl cis-trans isomerase family protein	AT1G26940	40.5849	56.0814	81.1581	27.2218	19.111	25.2666	47.4049	33.7411	10.6831	27.0271
cassava4.1_017925m	Cyclophilin-like peptidyl-prolyl cis-trans isomerase family protein	AT2G36130	34.8578	34.3407	51.7345	35.914	34.5113	34.9209	48.1928	59.9086	51.3866	44.7295
cassava4.1_018023m	Cyclophilin-like peptidyl-prolyl cis-trans isomerase family protein	AT1G01940	28.7729	37.3674	64.3651	17.2664	18.3061	19.1384	16.9829	65.0797	27.3422	27.1895
cassava4.1_018572m	FKBP-like peptidyl-prolyl cis-trans isomerase family protein	AT1G26550	121.736	167.749	276.274	69.8244	65.4878	65.4955	120.007	314.641	61.1266	141.242
cassava4.1_019102m	Cyclophilin-like peptidyl-prolyl cis-trans isomerase family protein	AT3G66654	47.1855	47.6276	47.1694	33.9866	35.9188	40.5263	69.8082	43.2502	29.7807	52.7282
cassava4.1_024738m	Cyclophilin-like peptidyl-prolyl cis-trans isomerase family protein	AT3G66654	0	1.48799	0	0.986909	0.323427	0.356036	0	0.850882	0	0
cassava4.1_027711m	FKBP-like peptidyl-prolyl cis-trans isomerase family protein	AT1G26550	6.33277	16.819	75.0064	78.2064	83.7787	94.976	120.09	32.4311	59.7051	287.654
cassava4.1_030962m	Cyclophilin-like peptidyl-prolyl cis-trans isomerase family protein	AT3G63400	16.6609	28.4193	43.7613	28.1189	35.3136	36.1097	20.1557	25.4809	29.8577	26.4968
cassava4.1_031302m	Cyclophilin-like peptidyl-prolyl cis-trans isomerase family protein	AT4G33060	0.196278	0.35436	0.649485	1.02305	1.04401	0.691695	1.15986	2.43966	2.81504	2.77048
cassava4.1_016884m	anaphase promoting complex 10	AT2G18290	1.57067	1.28945	0.746246	3.43116	2.91779	3.04584	3.29794	0.290361	0.928592	1.39836
cassava4.1_018901m	anaphase promoting complex 10	AT2G18290	3.39449	9.08113	2.2841	4.15832	3.42078	4.56313	3.7531	2.4013	11.6235	4.88013
cassava4.1_031855m	anaphase promoting complex 6	AT1G78770	2.14487	2.72904	3.2927	2.17837	1.9604	2.47289	2.90436	2.96768	2.81593	1.98974
cassava4.1_004422m	anaphase-promoting complex subunit 8	AT3G48150	5.42555	4.15833	4.56201	6.8887	5.25005	7.66894	8.03783	6.47185	4.22728	6.32618
cassava4.1_001189m	Tetratricopeptide repeat (TPR)-like superfamily protein	AT5G48390	0.105732	0.174182	0.0590945	0.16944	0.136917	0.197423	0.204781	0.0232153	0	0
cassava4.1_002144m	centromere/kinetochore protein, putative (ZW10)	AT2G32900	9.53083	12.5301	8.55602	10.5297	10.5334	9.48496	4.58824	5.65009	10.773	7.22616
cassava4.1_017786m	Tetratricopeptide repeat (TPR)-like superfamily protein	AT3G57090	32.47	59.215	100.225	25.8128	28.8104	33.7998	61.4977	51.5336	30.4311	55.319
cassava4.1_017799m	Tetratricopeptide repeat (TPR)-like superfamily protein	AT3G57090	23.8489	19.8754	31.151	19.2164	17.4239	20.5698	63.7721	89.6513	55.359	100.55
cassava4.1_011154m	Transducin/WD40 repeat-like superfamily protein	AT1G49910	11.2532	14.3915	11.8967	10.7543	11.3571	13.7001	14.8063	5.12147	9.55574	5.0377
cassava4.1_007380m	Transducin family protein / WD-40 repeat family protein	AT4G33270	2.22783	1.47891	0.269093	1.36015	1.97443	0.743967	3.84264	0.508132	4.48176	4.69835
cassava4.1_007392m	Transducin family protein / WD-40 repeat family protein	AT4G33270	1.99573	3.06125	0.19406	3.2461	4.06059	1.65678	4.39249	0.216446	0.193688	0.129666
cassava4.1_026184m	Transducin family protein / WD-40 repeat family protein	AT4G33270	0.109209	0.153015	0.0909815	0.0235635	0.0695563	0.0774026	0.237951	0.635635	0.642778	0.736377
cassava4.1_026875m	Transducin family protein / WD-40 repeat family protein	AT4G33270	0	0.0980745	0	0.048428	0	0.0528293	0.101006	0	0	0.0165383
cassava4.1_004091m	cell division cycle 45	AT3G25100	1.03137	1.23376	0.375565	0.23031	0.783425	0.310108	1.55531	0.0570805	0.0858263	0.149583
cassava4.1_012120m	cyclin-dependent kinase B1;2	AT2G38620	10.1239	10.2991	1.14482	5.34202	8.56902	4.46435	22.7178	0.893403	0.128178	0.400478
cassava4.1_025001m	cyclin-dependent kinase B2;1	AT1G76540	0	0	0.109395	0.241926	0.238797	0.331614	4.91485	0.30421	1.73143	4.25207
cassava4.1_012271m	cyclin-dependent kinase B2;2	AT1G20930	15.2681	12.6868	1.54236	6.45746	6.93429	3.79477	17.5998	0.973791	4.38249	0.462758
cassava4.1_012488m	cyclin-dependent kinase B2;2	AT1G20930	6.39717	2.72713	0.408606	2.88793	3.65911	2.26127	11.2452	0.481497	0.437871	2.50384
cassava4.1_009082m	cyclin-dependent kinase D1;3	AT1G18040	9.69912	9.76243	12.3891	10.0557	9.4142	11.2659	13.013	13.5384	10.6386	11.5106
cassava4.1_022677m	centromere protein C	AT1G15660	0.0774921	0.101736	0	0.511331	0.479467	0.355505	0	0	0	0
cassava4.1_030836m	centromere protein C	AT1G15660	5.00853	1.71055	1.91227	4.57555	3.82854	3.01455	5.71021	1.88019	10.4103	5.46151
cassava4.1_000239m	CLIP-associated protein	AT2G20190	10.8115	8.00106	9.12371	14.6112	13.4672	13.6778	14.6672	4.52953	16.5801	9.30069
cassava4.1_000243m	CLIP-associated protein	AT2G20190	8.262	10.0569	9.81683	13.1687	12.4591	9.68557	12.7094	5.36907	9.70653	9.60475
cassava4.1_009875m	CYCLIN D3;1	AT4G34160	8.01679	4.00896	0.347938	4.97791	2.81952	7.91149	5.32481	0.488507	0.102133	0.296946
cassava4.1_009900m	CYCLIN D3;1	AT4G34160	7.62601	5.9065	1.50402	4.36831	2.88041	4.86769	12.2346	16.3966	0.623391	1.26172
cassava4.1_009919m	CYCLIN D3;1	AT4G34160	6.75991	5.80733	4.33903	12.6884	10.0602	17.082	20.6722	1.31658	0.907561	0.253351
cassava4.1_010271m	CYCLIN D3;1	AT4G34160	1.309	1.4584	1.33255	2.20129	1.51671	1.68274	9.9407	0.840398	1.15628	0.785053
cassava4.1_029188m	DNA repair (Rad51) family protein	AT3G22880	0.626238	0.156869	0.164104	0.219407	0.360744	0.200372	1.70917	0	0	0
cassava4.1_026802m	ribonuclease II family protein	AT2G17510	15.9573	19.215	24.446	14.0327	12.3982	12.9	7.62419	18.7405	16.9287	12.9913
cassava4.1_008560m	homolog of bacterial cytokinesis Z-ring protein FTSZ 1-1	AT5G55280	9.19477	6.12719	8.10574	8.35922	9.72087	10.3856	12.1021	12.0652	23.8602	15.9281
cassava4.1_006511m	Tubulin/FtsZ family protein	AT2G36250	18.3741	13.942	16.0477	15.6043	15.1699	18.3152	13.0507	6.94103	11.338	26.3376
cassava4.1_006542m	Tubulin/FtsZ family protein	AT3G52750	19.0809	21.2534	16.5539	16.3785	19.8112	22.4066	11.1885	5.22683	34.7973	20.3371
cassava4.1_006499m	FIZZY-related 3	AT5G13840	3.46305	8.87717	0.591155	3.77419	5.65713	2.03798	7.80158	0.766469	0.250301	0.384075
cassava4.1_002543m	transcription activators	AT2G35110	25.0556	52.6466	33.1675	19.3641	20.2989	18.8974	21.6619	28.7874	28.9485	20.9995
cassava4.1_009572m	transcription activators	AT2G35110	10.9014	2.0995	1.63328	8.48861	8.22299	8.39519	6.31765	0.568869	9.85509	3.92813
cassava4.1_012967m	transcription activators	AT2G35110	7.54085	0.534454	0.677612	7.49254	6.77163	7.85059	6.91416	0.300216	9.04062	3.94468
cassava4.1_002226m	CDC27 family protein	AT2G20000	4.9896	1.89647	1.90081	6.35947	5.83516	6.40509	3.06173	0.335647	3.17137	2.21229
cassava4.1_002240m	CDC27 family protein	AT2G20000	8.66067	8.40638	6.15223	9.81015	11.471	12.2189	3.79612	4.88106	10.3451	5.95162
cassava4.1_016299m	DNA-binding HORMA family protein	AT3G25980	11.7161	4.86167	1.13443	3.57727	3.39491	1.9337	20.5013	0.961278	0.197844	0.109548
cassava4.1_021577m	DNA-binding HORMA family protein	AT3G25980	3.09024	4.09726	1.11045	1.44713	1.80624	0.502154	3.65003	6.49329	0	0.099866
cassava4.1_000242m	maternal effect embryo arrest 22	AT2G34780	8.27802	4.00507	3.05379	3.47923	3.38666	2.25763	4.633	1.64465	3.94272	6.15649
cassava4.1_028523m	P-loop containing nucleoside triphosphate hydrolases superfamily protein	AT5G61460	2.05337	1.01603	1.96659	2.45672	2.12083	1.46829	1.43401	0.596182	1.71509	1.15293
cassava4.1_001002m	MEI2-like protein 1	AT5G61960	16.8789	23.9116	21.9998	23.2911	19.9818	15.0601	8.06829	10.0101	8.01455	19.086
cassava4.1_001022m	MEI2-like protein 1	AT5G61960	3.67819	5.3408	3.35769	5.02929	4.14782	3.64821	2.74787	3.80797	5.97408	3.03845
cassava4.1_001060m	MEI2-like protein 1	AT5G61960	4.38027	3.93411	4.30646	9.38068	8.18667	6.95565	2.26435	12.765	17.9594	8.42748
cassava4.1_001165m	MEI2-like protein 1	AT5G61960	13.3091	25.6757	11.9411	11.8093	15.4102	11.7319	11.6826	7.58684	8.22822	16.4714
cassava4.1_001782m	paralog of ARC6	AT3G19180	5.07094	3.95127	5.38571	6.5242	7.2293	7.70053	6.15429	6.54931	15.7602	10.8871
cassava4.1_008241m	phosphorylethanolamine cytidylyltransferase 1	AT2G38670	43.7317	109.929	114.306	50.4944	42.0873	46.3182	27.397	153.246	50.6314	49.1947
cassava4.1_008508m	phosphorylethanolamine cytidylyltransferase 1	AT2G38670	11.851	18.0989	17.6277	9.73198	12.0762	9.58976	18.4456	31.3152	39.0125	23.7545
cassava4.1_021016m	phosphorylethanolamine cytidylyltransferase 1	AT2G38670	0.576942	0.943967	0.7767	0.636592	0.849013	0.51755	2.10982	0.687355	0.83401	0.49928
cassava4.1_013524m	prohibitin 3	AT5G40770	15.9653	62.1592	79.0045	28.4308	30.7053	36.8418	31.7814	55.5482	24.6356	22.3746
cassava4.1_008885m	P-loop containing nucleoside triphosphate hydrolases superfamily protein	AT4G21800	8.83084	4.67956	8.43379	4.72759	3.88835	5.81775	6.12592	15.0456	7.81729	10.9791
cassava4.1_008987m	P-loop containing nucleoside triphosphate hydrolases superfamily protein	AT4G21800	21.1722	33.1244	49.9013	17.4277	19.0909	17.9284	13.0949	43.8621	13.5736	15.3308
cassava4.1_001500m	retinoblastoma-related 1	AT3G12280	1.65251	3.37172	3.53259	6.86521	5.589	4.83774	2.52299	6.2267	12.3563	5.2253
cassava4.1_001570m	retinoblastoma-related 1	AT3G12280	5.85614	10.4393	5.23747	8.06581	5.1649	4.95264	6.11182	17.7575	9.8304	5.52066
cassava4.1_026415m	retinoblastoma-related 1	AT3G12280	0.29481	0	0.030657	0.152372	0.225706	0.271938	1.80939	0.252206	2.64359	0.675562
cassava4.1_028517m	DNA-binding HORMA family protein	AT1G16590	14.9461	5.85802	16.2582	9.94734	8.6928	11.8693	25.6213	27.33	10.3084	17.4889
cassava4.1_013641m	ribosome recycling factor, chloroplast precursor	AT3G63190	22.704	29.5423	56.7708	15.3734	15.5348	16.98	20.2926	234.623	127.085	50.4775
cassava4.1_004794m	stomatal cytokinesis defective / SCD1 protein (SCD1)	AT1G49040	8.96278	8.03229	7.94144	10.9545	11.979	9.91518	3.53648	2.32175	6.65878	5.25431
cassava4.1_013555m	stomatal cytokinesis defective / SCD1 protein (SCD1)	AT1G49040	4.7888	5.55619	3.33777	8.13034	8.16651	7.01696	4.55558	1.18556	4.66214	3.01665
cassava4.1_014732m	stomatal cytokinesis defective / SCD1 protein (SCD1)	AT1G49040	17.873	68.9404	54.5423	19.6287	23.6657	18.4722	7.34997	24.48	12.2294	14.734
cassava4.1_023438m	structural maintenance of chromosome 3	AT5G48600	1.58473	0.866865	0.100364	0.815809	0.943432	0.311506	2.96937	0.098499	1.27078	1.08736
cassava4.1_000736m	structural maintenance of chromosomes 5	AT5G15920	3.08338	2.14818	2.29219	3.99067	3.46897	2.28862	3.80755	1.51726	4.78499	9.1239
cassava4.1_025798m	Rad21/Rec8-like family protein	AT5G05490	0.0471666	0	0	0	0.0176156	0.0783653	0	0	0.141816	0
cassava4.1_000691m	Structural maintenance of chromosomes (SMC) family protein	AT2G27170	22.5205	4.53554	5.89439	15.0797	12.9192	7.09319	13.6599	7.39871	18.4983	13.7157
cassava4.1_000433m	Structural maintenance of chromosomes (SMC) family protein	AT3G54670	10.7195	3.57227	6.99883	6.61029	5.18621	3.68097	13.3366	8.20484	20.6542	16.2774
cassava4.1_026526m	Structural maintenance of chromosomes (SMC) family protein	AT3G54670	0.575574	0	0.634439	0.0701272	0	0	0.658839	0.177296	4.43961	2.2899
cassava4.1_031568m	WPP domain protein 1	AT5G43070	0.518401	3.08261	0.835885	4.9014	5.53268	5.81427	21.864	0	1.22064	0.322978
cassava4.1_023681m	Myosin heavy chain-related protein	AT1G22260	0.427085	0.380504	0.517191	0.185273	0.168128	0.0471361	2.08477	0.213771	2.36993	4.28237
cassava4.1_000508m	cell division cycle protein 48-related / CDC48-related	AT1G05910	10.7928	14.2118	11.9858	11.3292	10.5614	8.90138	7.58107	7.08715	19.5885	11.0137
cassava4.1_000603m	Regulator of chromosome condensation (RCC1) family with FYVE zinc finger domain	AT5G42140	16.5398	22.4104	19.6077	14.2905	18.2556	19.5107	7.16341	6.28761	6.13162	9.4783
cassava4.1_000669m	Regulator of chromosome condensation (RCC1) family with FYVE zinc finger domain	AT1G65920	0.755925	0.107792	0.0498351	0.259741	0.211192	0.0490684	1.45475	0.0508215	0.114529	0.0149586
cassava4.1_000709m	ankyrin repeat family protein / regulator of chromosome condensation (RCC1) family protein	AT3G03790	10.4023	4.9248	4.86971	11.3994	10.0382	8.69708	9.45678	10.8545	13.4756	30.8458
cassava4.1_000781m	Regulator of chromosome condensation (RCC1) family with FYVE zinc finger domain	AT1G69710	0.437119	0.744775	0.612928	1.29515	1.17445	0.772968	0.11167	0.676551	0.568499	0.652519
cassava4.1_001875m	ATPase, AAA-type, CDC48 protein	AT3G53230	69.2193	79.4592	61.2404	47.8199	51.0059	58.6485	77.7348	61.1194	41.0908	48.3521
cassava4.1_001878m	ATPase, AAA-type, CDC48 protein	AT3G53230	22.7685	45.2165	31.5205	13.271	14.1141	18.6026	50.4841	79.3433	14.7241	35.4808
cassava4.1_001879m	ATPase, AAA-type, CDC48 protein	AT5G03340	57.4221	21.448	31.9427	37.3037	39.281	47.9972	61.5796	56.4623	55.6113	66.843
cassava4.1_001880m	ATPase, AAA-type, CDC48 protein	AT5G03340	41.945	53.799	84.6554	54.4363	56.97	57.4325	46.5168	39.4442	62.5708	47.6142
cassava4.1_001970m	ATPase, AAA-type, CDC48 protein	AT5G03340	1.48175	1.29862	2.07723	3.84856	1.81257	3.23142	2.29116	3.42514	5.58243	3.50449
cassava4.1_003314m	DnaJ domain ;Myb-like DNA-binding domain	AT3G11450	18.5181	10.8907	10.7082	12.8176	14.2089	11.8514	15.7853	8.33583	9.27035	13.4789
cassava4.1_003420m	cell division protein ftsH, putative	AT3G02450	9.67892	5.95852	5.52762	5.16986	6.09679	5.56438	5.48261	13.2423	35.5124	20.8549
cassava4.1_005195m	Regulator of chromosome condensation (RCC1) family protein	AT3G26100	30.5237	60.0427	60.7217	31.7983	44.1667	37.6738	15.9123	35.1986	37.3364	46.6865
cassava4.1_005225m	Regulator of chromosome condensation (RCC1) family protein	AT3G26100	32.5815	51.4234	43.682	40.6614	47.6022	35.0168	19.7342	66.78	47.493	53.8524
cassava4.1_005430m	Regulator of chromosome condensation (RCC1) family protein	AT1G19880	2.34328	4.46869	5.55803	3.83055	4.97631	3.96071	0.654705	4.90257	7.88341	5.47865
cassava4.1_005535m	Cell division control, Cdc6	AT1G07270	0.0663229	0.225783	0	0.286905	0.109104	0.194153	1.48902	0	0.0722141	0.0326222
cassava4.1_006335m	Regulator of chromosome condensation (RCC1) family protein	AT3G15430	26.5822	49.3696	42.5878	22.3623	28.7282	29.3256	15.7973	30.006	15.7487	25.4516
cassava4.1_006373m	Regulator of chromosome condensation (RCC1) family protein	AT3G53830	2.67376	17.1553	2.58696	2.52047	2.39418	1.04694	1.56052	35.7021	48.5107	9.87878
cassava4.1_006678m	Regulator of chromosome condensation (RCC1) family protein	AT3G55580	3.63283	24.5958	19.3144	12.1972	4.33238	3.03104	0.294415	82.6285	45.5055	2.58923
cassava4.1_006840m	Regulator of chromosome condensation (RCC1) family protein	AT3G55580	1.62461	7.50425	2.95825	3.36786	0.833491	0.567276	0.754857	84.3652	35.1879	16.9459
cassava4.1_007050m	alpha/beta-Hydrolases superfamily protein	AT1G10740	4.27351	38.9268	22.2443	5.661	8.93307	6.16809	1.78681	7.47211	5.06466	3.70315
cassava4.1_007053m	alpha/beta-Hydrolases superfamily protein	AT1G10740	1.55723	1.15393	0.997727	1.57322	0.690944	0.317476	2.80766	22.4336	108.909	11.8052
cassava4.1_007072m	Regulator of chromosome condensation (RCC1) family protein	AT1G19880	5.46342	5.62565	8.5354	7.77859	7.5476	8.92716	8.08872	4.88967	15.3208	13.6205
cassava4.1_007095m	Regulator of chromosome condensation (RCC1) family protein	AT5G11580	42.4622	21.2406	28.4096	43.053	34.9954	40.3815	34.9419	44.031	33.2815	55.3644
cassava4.1_007262m	Regulator of chromosome condensation (RCC1) family protein	AT5G60870	1.89045	3.56208	4.88267	5.23048	3.65677	3.68177	1.18464	3.60067	4.22149	3.53638
cassava4.1_007268m	Regulator of chromosome condensation (RCC1) family protein	AT3G53830	2.57838	4.63328	1.75174	1.73653	1.34028	0.703694	1.62119	39.608	117.111	15.5313
cassava4.1_007452m	Regulator of chromosome condensation (RCC1) family protein	AT5G48330	3.03308	2.96765	2.94687	1.99969	1.95562	2.74138	5.15599	2.51123	3.76344	5.14417
cassava4.1_008839m	Regulator of chromosome condensation (RCC1) family protein	AT1G27060	8.89945	24.025	23.7125	11.3552	11.6966	7.79508	1.80518	22.7768	24.5867	14.7829
cassava4.1_009134m	AAR2 protein family	AT1G66510	8.37143	14.9319	10.3193	12.7421	10.3717	7.7768	13.7086	9.06872	17.8246	5.24651
cassava4.1_009259m	Regulator of chromosome condensation (RCC1) family protein	AT3G02510	15.659	38.5413	39.8377	22.9775	25.3289	27.2833	17.6146	29.1633	31.1901	43.5018
cassava4.1_013602m	mitotic checkpoint family protein	AT5G49880	12.0522	6.4372	5.57581	3.42545	4.03675	3.20871	9.67225	1.69278	3.0712	5.49377
cassava4.1_015200m	Ribosome recycling factor	AT3G01800	4.25481	5.04725	4.97901	4.09083	3.82503	4.80574	9.33023	3.08456	9.23167	9.50557
cassava4.1_019039m	Regulator of chromosome condensation (RCC1) family protein	AT5G11580	5.99034	4.19498	8.43493	22.7656	15.7701	22.7489	9.56081	8.18983	18.3562	5.55131
cassava4.1_021642m	Regulator of chromosome condensation (RCC1) family protein	AT3G02300	1.43002	1.57109	1.5926	2.12171	1.37234	1.39505	0.746668	8.74735	15.4755	8.45035
cassava4.1_021771m	Transducin/WD40 repeat-like superfamily protein	AT1G69400	0.602736	0.0870301	0	0.129012	0.337759	0	0	0	0	0
cassava4.1_022527m	Regulator of chromosome condensation (RCC1) family protein	AT5G08710	11.4967	4.24531	6.93492	8.28455	10.6261	11.6412	2.28667	9.46161	23.6412	12.1467
cassava4.1_023332m	Regulator of chromosome condensation (RCC1) family protein	AT5G08710	33.7051	18.3846	8.65541	9.09053	10.1287	8.94856	19.2897	21.9457	19.052	26.1496
cassava4.1_025620m	GPI transamidase subunit PIG-U	AT1G63110	5.93249	2.17425	2.57301	12.9886	12.2333	13.4087	6.04662	4.98006	17.4283	11.3041
cassava4.1_027593m	Regulator of chromosome condensation (RCC1) family with FYVE zinc finger domain	AT5G42140	1.84875	2.04334	1.35607	1.43266	0.952786	1.5733	0.898079	1.04133	1.71583	2.76692
cassava4.1_028593m	Regulator of chromosome condensation (RCC1) family with FYVE zinc finger domain	AT1G69710	1.59388	1.11012	0.766009	3.24667	3.56817	2.14439	1.36576	0.38818	2.20272	1.61264
cassava4.1_029401m	GPI transamidase subunit PIG-U	AT1G63110	0.44627	1.06976	0.597499	2.51146	2.22133	1.01302	0	0.796335	8.63869	1.93223
cassava4.1_029405m	mitotic checkpoint family protein	AT5G49880	14.1426	2.21913	3.78464	7.73238	6.56028	7.0716	9.34431	1.71348	8.69444	11.1982
cassava4.1_030432m	mitotic checkpoint family protein	AT5G49880	14.1512	8.18301	15.1224	16.0898	15.6076	14.032	14.6239	9.04255	15.5157	25.2103
cassava4.1_032179m	Regulator of chromosome condensation (RCC1) family protein	AT3G15430	4.85366	14.3901	5.71946	9.14706	6.90093	7.13772	3.23452	10.3449	10.2717	9.57621
cassava4.1_032378m	Ribosome recycling factor	AT3G01800	4.15777	4.06788	5.87724	2.54078	1.32404	2.71718	3.54323	8.76745	7.26236	4.0841
cassava4.1_033184m	Regulator of chromosome condensation (RCC1) family with FYVE zinc finger domain	AT1G65920	0.421441	0	0.0165985	0.046724	0.00918799	0.0204916	0.361135	0.0768745	0.0299045	0.00733201
cassava4.1_033547m	Regulator of chromosome condensation (RCC1) family protein	AT5G08710	171.485	70.6847	35.0508	44.9703	47.4156	31.1541	11.124	43.2371	53.609	83.7573
cassava4.1_004861m	OxaA/YidC-like membrane insertion protein	AT1G24490	10.677	31.7708	16.67	4.56437	6.51421	5.04776	6.23735	24.6218	19.8316	11.3453
cassava4.1_005331m	OxaA/YidC-like membrane insertion protein	AT1G24490	10.4706	13.7166	11.1842	4.43397	5.40603	6.31507	8.54252	98.7128	37.8842	66.9043
cassava4.1_002047m	GTP binding	AT1G75010	6.88458	22.0905	13.9198	8.31044	7.65915	6.40247	1.82007	22.6058	17.1582	13.0171
cassava4.1_011379m	septum site-determining protein (MIND)	AT5G24020	4.36878	22.697	31.8057	9.6778	9.87297	15.9666	15.3148	12.5691	16.2776	9.46887
cassava4.1_022348m	septum site-determining protein (MIND)	AT5G24020	0	0	0.218387	0.0690064	0.136128	0.150505	0	0.812652	0	0
cassava4.1_015317m	homologue of bacterial MinE 1	AT1G69390	24.5934	21.8947	21.0784	18.5247	18.5824	22.5428	15.613	28.2282	37.5844	35.3429
cassava4.1_015348m	homologue of bacterial MinE 1	AT1G69390	15.457	28.8296	16.368	18.0493	19.2913	18.7549	32.4168	25.3162	34.3602	26.9543
cassava4.1_003261m	MSCS-like 2	AT5G10490	3.33492	3.21719	3.3335	2.72114	2.60051	2.1772	5.72825	50.886	49.7719	27.1649
cassava4.1_008980m	MSCS-like 3	AT1G58200	0.438197	0.66992	0.497961	1.16743	0.537664	0.367075	0.194248	9.08705	57.3321	8.97889
cassava4.1_012983m	plastid division1	AT5G53280	20.1822	24.6933	29.795	15.3024	15.586	19.0736	16.4913	16.8304	16.9355	13.573
cassava4.1_013948m	plastid division1	AT5G53280	47.6718	57.7449	53.3031	37.4674	40.8344	36.4711	27.2818	29.1092	41.0641	24.9259
cassava4.1_010889m	NAD(P)-binding Rossmann-fold superfamily protein	AT2G21280	5.62758	8.48757	9.01402	2.81548	1.92076	1.62449	3.0301	144.233	71.6137	70.8633
cassava4.1_012969m	ABI-1-like 1	AT2G46225	15.4676	12.7896	7.96519	12.0825	11.4376	15.1307	42.1785	15.9808	24.5466	16.6161
cassava4.1_013637m	ABI-1-like 1	AT2G46225	4.69177	8.17098	5.32937	5.36599	5.62765	8.65194	11.4145	7.49885	8.14651	8.41315
cassava4.1_027653m	ABI-1-like 1	AT2G46225	0	0	0.217342	0.119196	2.01607	0.792989	1.11181	0	0.193016	0.100824
cassava4.1_009783m	actin 1	AT2G37620	1.99586	3.03008	1.95535	4.94927	3.42525	4.13208	4.86848	0.222781	0.0929527	0.0248565
cassava4.1_009784m	actin 1	AT2G37620	2.88491	4.80612	0.839492	0.671338	0.482775	0.698594	3.07116	0.636105	0.147116	0.140528
cassava4.1_009785m	actin 1	AT2G37620	0.44436	6.9249	0.966627	0.155626	0.215629	0.101617	0	0.444669	0	0.0445613
cassava4.1_009782m	actin 3	AT3G53750	1.21162	7.4083	0.848903	1.23369	1.3093	0.656169	1.70749	0.925129	0.136158	0.154998
cassava4.1_009788m	actin 4	AT5G59370	0.413304	5.81023	1.1821	0	0	0.033241	0.225213	0	0.0483504	0
cassava4.1_025965m	actin 4	AT5G59370	0.0892878	0.183297	0.126913	0	0.0312841	0	0.140393	0	0	0.0512916
cassava4.1_009779m	actin 7	AT5G09810	228.382	579.55	511.968	285.127	281.341	369.184	328.738	102.239	83.6615	75.1938
cassava4.1_009780m	actin 7	AT5G09810	146.011	374.368	291.404	144.186	137.885	286.427	313.778	458.31	108.535	130.996
cassava4.1_009807m	actin 7	AT5G09810	160.072	528.343	665.656	338.811	307.461	358.782	282.848	147.903	60.4254	56.7039
cassava4.1_023441m	actin 7	AT5G09810	0.228525	0.565611	0.458836	0.563012	0.581737	0.522551	2.33088	0.965427	0.449786	0.800407
cassava4.1_033108m	actin 7	AT5G09810	292.508	838.357	815.248	333.975	312.659	422.016	246.613	607.008	177.489	153.78
cassava4.1_018422m	actin depolymerizing factor 1	AT3G46010	1844.89	850.103	624.545	667.617	916.735	1051.22	924.628	104.89	195.105	259.051
cassava4.1_018761m	actin depolymerizing factor 1	AT3G46010	185.782	687.261	539.45	175.204	192.311	213.399	162.15	659.743	147.44	228.761
cassava4.1_022059m	actin depolymerizing factor 11	AT1G01750	0	0	0	0	0	0	0	0	0	0
cassava4.1_025202m	actin depolymerizing factor 11	AT1G01750	0	0	0	0	0	0	0	0	0.250642	0.158768
cassava4.1_028588m	actin depolymerizing factor 11	AT1G01750	0	0	0	0	0	0	0	0	0	0
cassava4.1_016611m	actin depolymerizing factor 4	AT5G59890	71.7787	66.5742	90.1709	62.2501	74.0432	90.1237	234.018	191.637	177.646	300.644
cassava4.1_018737m	actin depolymerizing factor 4	AT5G59890	161.881	65.6832	56.0297	101.559	130.66	141.888	325.947	12.1156	4.30711	12.7183
cassava4.1_018766m	actin depolymerizing factor 4	AT5G59890	211.135	83.3117	98.6024	154.965	174.522	237.805	383.892	70.4837	43.5018	142.105
cassava4.1_018783m	actin depolymerizing factor 4	AT5G59890	127.175	79.0555	54.3696	81.3742	82.4384	89.5359	200.665	15.9332	19.326	25.3392
cassava4.1_018608m	actin depolymerizing factor 5	AT2G16700	30.695	98.9214	25.5939	25.0117	18.6568	37.9313	200.13	9.33577	0.693286	0.595328
cassava4.1_018637m	actin depolymerizing factor 5	AT2G16700	0.895153	6.57239	39.9378	24.4737	17.2025	69.4514	30.9891	24.572	8.88524	1.9878
cassava4.1_017761m	actin depolymerizing factor 6	AT2G31200	383.764	522.702	176.136	261.578	404.403	360.601	308.914	104.596	53.1033	123.742
cassava4.1_018536m	actin depolymerizing factor 6	AT2G31200	54.4271	42.391	37.5722	31.8801	39.5019	47.5544	83.0458	22.3036	41.7809	40.8557
cassava4.1_018622m	actin depolymerizing factor 6	AT2G31200	69.0638	144.026	104.863	73.7553	110.404	128.445	96.7743	72.2096	11.2075	83.6557
cassava4.1_031306m	actin depolymerizing factor 7	AT4G25590	0	0	0.364223	0.143541	0	0	12.921	0	0	0
cassava4.1_024962m	Arabidopsis Hop2 homolog	AT1G13330	3.79423	1.1163	1.78832	1.84908	1.86372	2.35548	8.99719	2.12056	2.30404	7.69895
cassava4.1_007631m	ankyrin repeat protein	AT5G66055	15.8131	24.1556	16.6604	9.92326	10.4333	9.11695	11.5704	58.3009	24.9231	19.5985
cassava4.1_034165m	ankyrin	AT5G54610	1.15023	1.19792	0.28987	0.236524	0	0.129075	0	13.9314	9.99537	7.51734
cassava4.1_012339m	annexin 5	AT1G68090	20.6803	6.08032	5.74373	9.08242	8.84837	7.86909	23.7142	5.12873	19.5259	18.9491
cassava4.1_029628m	annexin 5	AT1G68090	0.235086	0	2.00713	4.21158	3.76649	4.95083	3.48165	1.42723	10.0435	10.1215
cassava4.1_034052m	annexin 5	AT1G68090	0	0	0	0	0	0	0	0	5.00858	2.19646
cassava4.1_021183m	annexin 1	AT1G35720	460.747	153.561	277.1	451.517	491.959	508.21	811.579	14.9394	85.0581	11.0291
cassava4.1_012123m	annexin 2	AT5G65020	98.5871	190.413	217.809	95.4259	63.5857	78.7139	282.348	86.1066	79.7969	133.744
cassava4.1_012061m	annexin 3	AT2G38760	12.1391	3.60195	6.57263	7.45045	9.57553	10.7402	22.284	9.12918	5.67324	4.14903
cassava4.1_012075m	annexin 3	AT2G38760	8.85064	6.29138	2.70569	11.7633	6.32747	12.8981	10.7686	1.56748	2.31535	0.408917
cassava4.1_012096m	annexin 4	AT2G38750	1.19912	6.61324	8.28411	6.36006	5.78965	5.35783	0.147929	4.2694	0	0.0670949
cassava4.1_012276m	annexin 4	AT2G38750	19.702	30.596	10.4151	41.8259	17.9542	48.7135	33.4634	7.13015	7.30387	4.32369
cassava4.1_012192m	annexin 8	AT5G12380	12.0722	4.32218	4.42906	6.69053	4.2672	15.2406	139.906	0.848203	0.275047	12.0247
cassava4.1_012200m	annexin 8	AT5G12380	22.6981	49.3281	40.762	17.0779	8.93725	6.9978	239.645	91.4674	23.5995	25.563
cassava4.1_025183m	annexin 8	AT5G12380	9.53196	23.2755	25.4007	7.45061	11.5264	13.8993	6.38409	8.46468	2.84031	10.2012
cassava4.1_003711m	actin binding protein family	AT1G52080	4.79618	1.69436	1.76048	4.67312	4.0428	3.99305	5.90319	7.216	19.3341	16.6839
cassava4.1_030296m	actin binding protein family	AT1G52080	0	0.0813049	0.0369324	0.0162708	0.112727	0	0	0.266075	0	0.0327077
cassava4.1_001337m	armadillo repeat kinesin 2	AT1G01950	4.02303	7.0635	6.931	5.64575	6.46024	5.70338	6.42043	3.78977	3.07311	3.63593
cassava4.1_028850m	armadillo repeat kinesin 2	AT1G01950	1.85204	0.393943	0.41852	0.647981	0.741191	0.657656	0.261461	0.59585	1.13583	1.96422
cassava4.1_001261m	armadillo repeat kinesin 3	AT1G12430	4.63012	3.21927	3.46952	2.66326	2.47165	2.45271	4.5026	2.16471	4.97638	6.94106
cassava4.1_025813m	armadillo repeat kinesin 3	AT1G12430	0.118005	0	0	0.0877829	0.0867915	0	0.24349	0	0.0711845	0.310317
cassava4.1_033299m	armadillo repeat kinesin 3	AT1G12430	0.449788	0	0.151915	0.128111	0.126296	0.0881266	0.965616	0.36371	0.48435	0.985906
cassava4.1_009437m	actin related protein 2	AT3G27000	8.00929	14.063	9.40419	7.29617	7.28639	8.19777	12.4404	9.47015	10.9725	7.18764
cassava4.1_007795m	actin-related protein 4	AT1G18450	24.7948	43.7637	48.58	27.1207	28.8636	27.082	15.0737	36.1971	31.3635	16.1916
cassava4.1_008003m	actin-related protein 6	AT3G33520	0.60526	1.62707	1.33091	4.1455	3.25917	3.80967	2.41101	2.98315	6.23382	1.91047
cassava4.1_010399m	actin-related protein 7	AT3G60830	14.5939	15.7053	9.83754	13.6164	11.3467	10.732	13.6643	29.7014	27.7181	24.5532
cassava4.1_021946m	actin-related protein 8	AT5G56180	74.1129	249.084	126.176	35.0234	28.0975	37.037	25.4382	457.745	78.1746	107.504
cassava4.1_032925m	actin-related protein 8	AT5G56180	19.6711	11.2393	6.511	22.035	14.0548	25.1817	5.95294	22.572	43.7928	40.7462
cassava4.1_009712m	actin-related protein C1A	AT2G30910	20.9243	38.3314	24.7568	20.5798	19.1626	21.2302	22.8469	10.3113	18.312	18.1845
cassava4.1_026076m	actin-related protein C1A	AT2G30910	0	0	0.118586	0.613251	0.346988	0.192241	0	0.719749	36.3706	4.75148
cassava4.1_029829m	actin-related protein C1A	AT2G30910	0	0.222133	0.109478	0.50945	0	0	0.175761	0.47688	10.8242	1.77103
cassava4.1_024595m	actin-related protein C2B	AT2G33385	0.0880671	0.10597	0	0.63649	0.174179	0.116444	5.33883	0	0.395676	0.0595395
cassava4.1_027060m	actin-related protein C2B	AT2G33385	2.40489	0.4791	0.26667	1.22337	1.03483	1.34092	9.99756	0	3.34763	1.10741
cassava4.1_030964m	actin-related protein C3	AT1G60430	55.2586	20.6942	15.231	27.5411	32.1259	34.7377	57.0265	3.71102	6.58741	16.6586
cassava4.1_017728m	protein binding	AT4G14147	12.1442	1.52252	5.56811	8.64307	8.44537	11.7704	31.4914	6.1371	13.4203	18.8463
cassava4.1_005770m	AUTOPHAGY 6	AT3G61710	17.9605	21.7428	18.8069	15.9864	16.6497	17.9531	16.7448	29.3929	36.5667	44.9909
cassava4.1_001929m	kinesin 1	AT4G21270	8.64594	4.06764	4.17421	2.80067	3.8095	3.17603	9.62186	0.29758	0.333312	0.297241
cassava4.1_001933m	kinesin 3	AT5G54670	2.36869	1.92921	0.964977	2.66619	2.05336	1.19469	12.9193	1.15407	0.308215	0.252031
cassava4.1_000860m	kinesin 4	AT5G27000	0.0394904	0.0820554	0.0412636	0.0776298	0.0668588	0.159356	1.71609	0.0302545	0	0.0437443
cassava4.1_006646m	myosin 1	AT3G19960	16.533	12.8764	15.4273	14.0387	13.8751	10.1206	19.4471	46.4151	23.1147	34.0935
cassava4.1_000448m	myosin 2	AT5G54280	9.87971	4.26823	4.32969	4.03905	3.59813	2.1481	4.7531	22.0879	20.9279	7.5164
cassava4.1_000456m	myosin 2	AT5G54280	4.65593	2.18454	2.25382	4.12936	4.16694	2.65716	0.96605	1.83896	1.82222	2.34067
cassava4.1_003986m	Microtubule associated protein (MAP65/ASE1) family protein	AT2G01910	49.2746	22.2182	50.6882	44.5981	33.659	39.7282	46.1192	18.1215	23.0036	24.7338
cassava4.1_033349m	Microtubule associated protein (MAP65/ASE1) family protein	AT2G01910	0	0	0.0737723	0.182122	0	0.0334745	0	0	0	0.203329
cassava4.1_009944m	HSP20-like chaperones superfamily protein	AT5G53400	38.4983	23.1196	23.69	30.0645	29.0074	27.895	56.1194	32.7581	61.1771	49.4309
cassava4.1_011976m	HSP20-like chaperones superfamily protein	AT5G53400	71.3815	24.6658	32.4364	32.7693	37.7254	41.9449	20.8743	59.9265	63.0948	36.673
cassava4.1_006604m	Ankyrin repeat family protein / BTB/POZ domain-containing protein	AT2G41370	2.20147	8.26002	16.2863	1.28634	2.82558	4.52955	7.23472	5.45045	2.62425	0.944607
cassava4.1_006735m	Ankyrin repeat family protein / BTB/POZ domain-containing protein	AT2G41370	2.56455	4.83136	5.82788	8.5281	7.7715	14.1934	2.05262	1.76236	0.874403	1.29764
cassava4.1_020359m	BRICK1, putative	AT2G22640	136.942	111.373	145.029	86.146	110.395	110.709	71.8937	42.0102	23.2048	52.7637
cassava4.1_001452m	COP1-interacting protein 7	AT4G27430	9.74238	3.62611	1.56685	10.854	7.63007	5.08705	23.0369	2.82573	1.6689	6.69024
cassava4.1_016404m	COP1-interacting protein 7	AT4G27430	3.44149	0.481214	0.200796	5.16007	4.31435	2.32471	6.0801	0.157159	0.622005	2.09516
cassava4.1_023186m	COP1-interacting protein 7	AT4G27430	0.202299	0.224636	0.492142	0.0204579	0.0201501	0	0	1.94258	0	0
cassava4.1_028856m	COP1-interacting protein 7	AT4G27430	0.205613	0.904599	0.380507	0.548672	0.40562	0.562558	0	1.42815	0.0543202	0
cassava4.1_010647m	COP1-interacting protein 8	AT5G64920	46.5552	96.6607	183.693	59.2412	58.5472	76.4352	64.243	68.9129	47.6204	55.9305
cassava4.1_018905m	ARP2/3 complex 16 kDa subunit (p16-Arc)	AT4G01710	22.8728	46.2243	39.722	16.3811	16.0507	19.34	29.2439	33.2001	8.70049	42.973
cassava4.1_019562m	ARP2/3 complex 16 kDa subunit (p16-Arc)	AT4G01710	10.4603	14.9299	11.9224	15.5169	14.3918	8.70312	26.292	3.5932	12.2731	30.2135
cassava4.1_008209m	Actin-like ATPase superfamily protein	AT1G13180	6.75111	11.1026	7.11342	5.3712	6.81114	6.79096	6.67324	5.38988	3.22643	5.41862
cassava4.1_008210m	Actin-like ATPase superfamily protein	AT1G13180	28.7289	37.1407	24.8699	28.8142	30.7103	23.8349	9.27032	10.182	11.0668	14.5086
cassava4.1_013502m	Arp2/3 complex, 34 kD subunit p34-Arc	AT1G30825	14.5703	9.0752	8.27398	13.5342	15.0737	16.2047	16.0383	9.92209	24.5551	19.9597
cassava4.1_013793m	microtubule end binding protein EB1A	AT3G47690	34.7733	36.9351	11.9176	15.6452	13.3838	18.0571	25.4071	46.2964	3.82413	24.4947
cassava4.1_013963m	microtubule end binding protein EB1A	AT3G47690	33.8374	24.3139	29.0108	7.2731	9.53478	14.2072	4.42791	2.54676	1.01854	5.02525
cassava4.1_011756m	end binding protein 1C	AT5G67270	9.75219	9.4521	3.43912	5.92301	8.92044	5.68841	30.6619	0.592545	0.597289	0.68697
cassava4.1_011878m	end binding protein 1C	AT5G67270	8.85394	4.69836	0.809345	3.44494	4.70935	2.74169	16.3478	0.72423	0.0436777	0.11649
cassava4.1_032809m	Spc97 / Spc98 family of spindle pole body (SBP) component	AT1G80260	1.76747	0.896814	0.418693	2.15015	2.38282	2.40408	1.7448	0.691806	3.475	1.37505
cassava4.1_033552m	Spc97 / Spc98 family of spindle pole body (SBP) component	AT1G80260	0.743604	0.728216	0.199363	0.793199	0.670939	0.72218	1.84386	0.728559	4.7082	2.66861
cassava4.1_011498m	Ankyrin repeat family protein	AT5G40160	8.88436	15.7288	46.0504	12.4832	11.4632	11.2342	2.93588	20.87	37.2464	18.8565
cassava4.1_005563m	P-loop containing nucleoside triphosphate hydrolases superfamily protein	AT1G80350	12.0739	9.55547	18.1383	12.3717	10.6035	11.175	14.8632	7.88697	12.3229	12.9367
cassava4.1_005564m	P-loop containing nucleoside triphosphate hydrolases superfamily protein	AT1G80350	11.4052	11.1568	14.0163	11.3054	11.1574	10.2103	16.9162	10.3151	9.84766	10.7902
cassava4.1_006749m	tonneau 2 (TON2)	AT5G18580	19.2983	45.0228	29.7337	13.0792	17.0768	16.6811	29.6198	14.6021	10.5142	15.0168
cassava4.1_006925m	tonneau 2 (TON2)	AT5G18580	26.2448	43.3749	37.3203	17.9663	18.7883	19.4508	47.2765	55.7244	24.7575	35.7746
cassava4.1_027243m	formin 8	AT1G70140	0	0.0794007	0.0770761	0.076419	0.0452853	0.0167872	0.0771434	0.0418327	0	0.0229014
cassava4.1_033773m	formin 8	AT1G70140	0.359182	0.207766	0.386105	0.594088	1.63654	0.76546	0.406096	0.0566306	0.0833551	0.233871
cassava4.1_011707m	fibrillin	AT4G04020	86.4987	97.9427	90.2733	36.3838	29.6308	29.5001	55.9288	1917.96	1758.41	392.36
cassava4.1_013229m	Plastid-lipid associated protein PAP / fibrillin family protein	AT3G23400	19.7586	15.6575	8.5413	18.6073	18.0425	20.19	6.06149	108.536	69.0265	29.3006
cassava4.1_010040m	fimbrin 1	AT4G26700	2.89815	5.04901	2.69971	7.66455	6.4851	6.34928	4.16842	5.79581	19.2481	7.03759
cassava4.1_029014m	fimbrin 1	AT4G26700	1.14608	0.752287	0.393605	0.870829	0.623434	0.416328	1.10694	0	0.025324	0.147725
cassava4.1_012572m	fimbrin-like protein 2	AT5G35700	12.2415	18.3633	14.2521	10.9145	9.27852	8.56687	16.3706	15.9461	30.8083	42.9241
cassava4.1_031429m	fimbrin-like protein 2	AT5G35700	2.44758	0.598475	0.836474	2.77739	3.55118	1.70567	1.43852	0	0.231729	0.36253
cassava4.1_011353m	FKBP12 interacting protein 37	AT3G54170	18.6391	6.39685	13.1064	14.2941	13.4993	13.7543	18.6908	8.28104	12.9164	17.9832
cassava4.1_028044m	FKBP12 interacting protein 37	AT3G54170	10.3669	6.43893	8.74083	0.0847573	0.0836965	0	15.862	18.9336	13.9361	18.2186
cassava4.1_000752m	P-loop containing nucleoside triphosphate hydrolases superfamily protein	AT5G47820	4.44532	3.16188	2.82048	3.16123	2.18168	1.89137	11.063	2.40796	5.95882	2.46435
cassava4.1_000766m	P-loop containing nucleoside triphosphate hydrolases superfamily protein	AT5G47820	1.74057	1.33432	1.52895	1.20819	1.03366	1.2185	2.75544	6.41045	5.17985	4.91321
cassava4.1_009540m	P-loop containing nucleoside triphosphate hydrolases superfamily protein	AT5G47820	8.69112	11.7639	4.93715	2.9318	2.58407	1.1108	6.54995	15.0732	6.39254	9.6454
cassava4.1_030703m	P-loop containing nucleoside triphosphate hydrolases superfamily protein	AT5G47820	2.24577	0.719435	0.676605	1.49249	1.11402	0.705929	3.17818	1.19977	3.6271	3.57233
cassava4.1_002068m	GAMMA-TUBULIN COMPLEX PROTEIN 4	AT3G53760	5.47201	4.47156	2.59863	8.44492	8.43198	8.39462	5.88639	1.56892	8.17799	4.79031
cassava4.1_001056m	ATP binding microtubule motor family protein	AT1G18370	2.65455	1.91427	0.588631	1.16031	0.986655	0.472327	6.15144	0.282244	0	0.118548
cassava4.1_001058m	ATP binding microtubule motor family protein	AT1G18370	1.60429	1.36746	0.298305	0.718167	0.698548	0.300292	3.32418	0.281025	0.0161792	0.0699103
cassava4.1_004239m	Ankyrin repeat family protein	AT3G12360	122.138	207.04	233.721	98.2214	130.63	123.547	77.025	91.7912	58.2306	55.7946
cassava4.1_006383m	Ankyrin repeat family protein	AT3G12360	23.4876	37.8859	34.2202	14.5412	24.543	17.8029	41.4814	34.38	27.2413	29.3245
cassava4.1_030298m	kinesin like protein for actin based chloroplast movement 2	AT5G65460	16.9547	12.7088	9.42545	11.095	9.79174	7.96568	12.94	41.9965	38.2021	26.333
cassava4.1_000382m	phragmoplast-associated kinesin-related protein, putative	AT3G23670	6.17706	8.91052	7.83449	8.48751	7.65612	5.40595	0.907039	1.35972	1.08461	1.01905
cassava4.1_000483m	phragmoplast-associated kinesin-related protein, putative	AT3G23670	8.48419	4.88457	0.706664	2.58283	3.21428	1.00068	16.6767	0.419311	0.0405129	0.12671
cassava4.1_034180m	phragmoplast-associated kinesin-related protein, putative	AT3G23670	6.00269	3.36993	0.772912	2.2148	1.73409	1.1317	6.42255	0.342302	0.19786	0.951527
cassava4.1_000985m	P-loop containing nucleoside triphosphate hydrolases superfamily protein	AT3G16630	18.0896	8.9779	10.0955	12.1266	11.9875	9.68637	11.7344	6.44696	5.40722	7.23032
cassava4.1_001838m	P-loop containing nucleoside triphosphate hydrolases superfamily protein	AT3G16630	20.0169	15.1716	13.7453	14.9242	15.2557	14.2953	14.0934	7.56337	7.14604	7.34206
cassava4.1_023445m	kinesin-like protein 1	AT3G44730	2.51756	0.476634	0.229795	2.06901	0.932431	0.541356	8.43461	0.138876	0.0747046	0.135222
cassava4.1_002853m	microtubule-associated proteins 65-1	AT5G55230	277.363	455.002	491.263	199.739	321.061	207.759	73.357	10.7631	11.2977	6.70887
cassava4.1_004971m	microtubule-associated proteins 65-1	AT5G55230	83.1987	164.401	310.874	81.625	72.554	82.4124	82.4837	13.6934	8.88683	3.13053
cassava4.1_004636m	microtubule-associated protein 65-5	AT2G38720	0.996583	0.452325	0.0472994	0.356175	0.281267	0.177016	4.15972	0.192421	0.0571797	0.0717501
cassava4.1_004341m	microtubule-associated protein 65-8	AT1G27920	1.29662	0.353417	1.44758	0.864374	1.12503	0.87078	17.085	0.213804	0.0706296	0.0395497
cassava4.1_003641m	microtubule-associated proteins 70-2	AT1G24764	24.6457	23.8826	40.18	16.9575	16.1823	16.0132	22.4843	6.69465	7.81863	10.6238
cassava4.1_003654m	microtubule-associated proteins 70-2	AT1G24764	27.8191	59.6626	77.0672	19.7659	20.6412	21.5529	22.1012	14.0602	13.2106	9.98179
cassava4.1_007403m	microtubule-associated proteins 70-2	AT1G24764	2.79191	3.63686	1.64357	0.77253	1.13433	1.15385	6.75974	7.47101	5.73478	15.5403
cassava4.1_004436m	microtubule-associated proteins 70-5	AT4G17220	2.6019	1.21706	3.29425	2.16998	1.00481	1.00667	46.8467	16.1658	16.833	21.8454
cassava4.1_024079m	microtubule-associated proteins 70-5	AT4G17220	0.123354	0	0	0	0	0	0.199452	0.104201	0.0308229	0.0277996
cassava4.1_003214m	myosin heavy chain-related	AT2G14680	15.867	12.4434	15.8922	13.6447	11.6358	10.4025	12.4836	9.0518	9.4883	10.234
cassava4.1_012511m	F-box family protein	AT2G02240	29.6608	9.51634	8.54129	43.5025	27.0086	29.4335	24.3688	1.52517	6.23479	0.375551
cassava4.1_000063m	ARM repeat superfamily protein	AT2G35630	11.0276	6.33643	6.25316	12.6316	13.6195	7.87739	9.11593	3.14865	7.51585	9.22134
cassava4.1_010577m	movement protein binding protein 2C	AT5G08120	4.32693	3.19728	4.72919	6.27705	5.24774	7.1021	5.69471	3.83492	3.91464	1.48608
cassava4.1_033521m	movement protein binding protein 2C	AT5G08120	1.11534	0.89946	0.437722	1.83536	1.54973	1.39583	1.97017	0.360188	0.64199	1.7076
cassava4.1_022804m	Armadillo/beta-catenin repeat family protein / kinesin motor family protein	AT3G54870	1.99277	0.532369	0.364222	0.705379	0.638649	0.322554	0.446425	0.370988	1.98462	5.89936
cassava4.1_000202m	myosin 2	AT5G43900	13.67	24.2572	13.1969	9.25764	13.7004	6.92453	5.64853	1.83623	4.55446	5.35116
cassava4.1_000232m	myosin 2	AT5G43900	12.0947	11.8592	3.68515	6.92274	7.0814	4.77707	4.55194	1.85652	4.77594	4.39416
cassava4.1_007920m	Tetratricopeptide repeat (TPR)-like superfamily protein	AT5G02130	5.70019	4.87608	5.33023	6.35533	6.57226	6.0274	13.7498	12.1609	10.1915	22.7777
cassava4.1_004301m	NPR1-like protein 3	AT5G45110	27.5602	33.1056	18.8607	25.9548	24.9042	28.4182	21.8064	47.1476	30.9005	34.4758
cassava4.1_024353m	NPR1-like protein 3	AT5G45110	21.3927	17.3656	18.8713	26.1359	19.9085	22.3549	17.6204	19.1619	19.6803	20.1547
cassava4.1_008342m	NPR1-like protein 4	AT4G19660	68.1112	41.3224	12.6827	22.2266	49.6764	37.2996	2.27374	2.50942	1.49241	1.01319
cassava4.1_004262m	Protein of unknown function (DUF1423)	AT5G48160	41.209	48.7754	39.1546	30.4749	35.3321	30.7468	45.0964	46.7139	38.7233	40.8528
cassava4.1_004546m	Protein of unknown function (DUF1423)	AT5G48160	57.9947	61.2583	103.263	60.0449	73.424	73.6615	48.5196	17.6355	65.4365	19.985
cassava4.1_014116m	peroxin 11A	AT1G47750	26.4972	8.93261	10.9936	29.0932	34.4277	36.782	16.7812	3.6511	10.6182	12.3687
cassava4.1_021244m	peroxin 11B	AT3G47430	13.3107	13.933	11.9062	0.510289	0.188893	0.140163	2.34715	411.035	196.43	86.1412
cassava4.1_015202m	peroxin 11c	AT1G01820	47.3185	30.1545	28.3051	84.3623	142.431	121.743	47.6408	174.07	189.67	122.604
cassava4.1_015218m	peroxin 11c	AT1G01820	52.7684	23.619	26.9097	51.2434	53.2622	60.3171	47.1311	49.5619	72.382	94.1868
cassava4.1_014675m	peroxin 19-1	AT3G03490	15.0589	27.2573	25.5077	11.3589	10.1843	13.7996	24.1491	44.1092	16.1476	25.7621
cassava4.1_016949m	peroxin 19-1	AT3G03490	7.77363	5.55891	6.95622	6.55476	7.47551	7.55888	15.0853	40.5025	7.07751	30.4596
cassava4.1_017360m	peroxin 3	AT1G48635	25.5664	37.0995	40.024	20.0527	20.7418	25.1324	33.5053	62.1502	16.9614	53.5355
cassava4.1_005183m	tubulin folding cofactor E / Pfifferling (PFI)	AT1G71440	7.48458	3.95217	6.28909	11.0675	11.1196	11.9834	5.63364	1.01237	1.57777	3.07117
cassava4.1_002215m	transcription activators	AT5G18410	16.2978	9.37952	7.01801	14.3235	14.2456	11.9407	13.6453	2.97012	13.9748	8.7674
cassava4.1_023395m	transcription activators	AT5G18410	10.7082	5.35113	2.98464	9.90173	10.3358	7.68632	12.4778	0.311103	9.16899	6.04655
cassava4.1_031618m	transcription activators	AT5G18410	7.55717	1.51357	0.908596	5.62116	5.74897	6.16157	10.2265	0.151256	5.97319	3.07583
cassava4.1_003268m	Microtubule associated protein (MAP65/ASE1) family protein	AT5G51600	10.7243	2.1314	1.19222	2.26349	2.41037	2.45779	21.8789	0.493802	0.189287	0.495657
cassava4.1_024501m	Microtubule associated protein (MAP65/ASE1) family protein	AT5G51600	2.44349	0.549794	1.30437	0.411647	0.685874	0.984346	2.71181	0.658258	0.813918	0.48862
cassava4.1_030123m	Microtubule associated protein (MAP65/ASE1) family protein	AT5G51600	0.140339	0.583823	0.115561	0.124785	0.0818141	0.213502	0.580909	0.238296	0.661845	1.14947
cassava4.1_001563m	plastid movement impaired1	AT1G42550	7.01635	7.36	7.75174	0.359	0.201381	0.138622	3.21745	223.742	83.442	68.2174
cassava4.1_031605m	phragmoplast orienting kinesin 1	AT3G17360	1.8092	0.92618	0.132619	0.564546	0.481091	0.15872	1.76993	0.096104	1.07831	2.48471
cassava4.1_032821m	phragmoplast orienting kinesin 2	AT3G19050	1.55346	0.576325	0.161274	0.897362	0.901982	0.299146	1.47587	0.0369948	0.0239034	0.104033
cassava4.1_010742m	C-CAP/cofactor C-like domain-containing protein	AT4G39920	3.80354	6.65659	9.14202	5.85054	4.11565	6.50648	8.87251	5.19456	2.67165	3.79722
cassava4.1_025031m	C-CAP/cofactor C-like domain-containing protein	AT4G39920	5.45728	20.1455	5.99407	5.5816	3.30137	2.45004	24.0868	6.10452	1.80181	6.17541
cassava4.1_012924m	phloem protein 2-A12	AT1G12710	4.44759	2.49778	1.88648	4.18987	9.60551	15.6286	7.49028	8.84121	11.9667	18.1211
cassava4.1_028384m	phloem protein 2-A12	AT1G12710	122.878	54.1445	67.6765	210.655	97.1528	173.839	53.2043	54.7108	160.45	95.1226
cassava4.1_012487m	phloem protein 2-A14	AT5G52120	6.91148	8.4776	13.4197	37.8666	25.7958	35.9096	12.6965	0.516277	0.764102	0.216014
cassava4.1_013443m	phloem protein 2-A14	AT5G52120	0.879358	3.23309	9.32701	4.25303	1.31005	7.0977	2.63937	11.2103	7.07533	2.26819
cassava4.1_012883m	phloem protein 2-A15	AT3G53000	54.515	116.214	79.5675	35.3945	60.9248	46.4034	29.7013	38.7057	25.5401	20.8701
cassava4.1_013021m	phloem protein 2-A15	AT3G53000	4.23556	5.64733	14.8634	8.69728	7.91724	11.816	7.85499	9.80887	10.6684	8.95382
cassava4.1_012495m	phloem protein 2-B1	AT2G02230	3.96537	4.71071	3.26428	4.32064	5.03634	5.60094	8.1112	12.268	5.92529	6.68725
cassava4.1_013446m	phloem protein 2-B15	AT1G09155	0	0	0	0	0	0	0	0	0	0
cassava4.1_022486m	phloem protein 2-B15	AT1G09155	0	0	0	0	0	0	0	0	0	0.174902
cassava4.1_028899m	phloem protein 2-B15	AT1G09155	0	0.173562	0.0547391	0.103575	0.101951	0	0.243583	0.1169	0.0831125	4.76607
cassava4.1_019054m	profilin 1	AT2G19760	199.083	178.684	265.352	268.347	277.149	302.102	415.63	160.142	136.049	116.487
cassava4.1_019037m	profilin 3	AT5G56600	1133.78	1380.91	2452.78	544.234	708.924	769.373	478.236	506.092	143.522	199.298
cassava4.1_019038m	profilin 3	AT5G56600	356.304	812.883	579.682	226.543	308.851	361.556	132.075	168.586	40.8872	60.7405
cassava4.1_018979m	profilin 5	AT2G19770	13.1907	24.6564	3.68009	15.3822	14.0537	12.0218	58.6205	2.76217	0.0796077	0.160466
cassava4.1_019004m	profilin 5	AT2G19770	1.75234	4.43106	1.13807	2.60134	1.89002	1.93197	27.5283	0	0.191278	0.760425
cassava4.1_019033m	profilin 5	AT2G19770	4.27975	10.607	4.6627	7.26911	6.14759	7.17514	6.13316	0.312965	0.0804785	0.037078
cassava4.1_019035m	profilin 5	AT2G19770	16.8998	30.0795	8.40005	12.5517	9.24914	8.97949	145.133	4.87745	0.885809	3.17421
cassava4.1_003690m	ROP interactive partner 3	AT2G37080	12.6144	3.13871	2.76011	2.83699	2.48089	1.95695	38.3788	2.23786	1.00006	1.7736
cassava4.1_005981m	ROP interactive partner 3	AT2G37080	0.7408	0.254066	0.421567	0.59881	0.456802	0.165349	8.19054	1.64615	7.88186	5.81705
cassava4.1_000212m	SCAR homolog 2	AT2G38440	31.7505	21.009	21.0087	26.7363	31.4177	26.2216	10.3655	8.44003	5.53619	9.77368
cassava4.1_020097m	SCAR homolog 2	AT2G38440	1.15229	5.81201	4.69671	1.4059	1.69975	1.46767	0	0.600848	0.507206	0.447488
cassava4.1_009550m	SKP1 interacting partner 6	AT2G21950	6.50741	15.3081	19.0937	17.8971	21.4583	21.6634	4.44145	8.28991	14.2476	7.471
cassava4.1_001559m	spindle pole body component 98	AT5G06680	9.07985	7.70207	7.56426	8.49588	7.15144	8.07274	12.4787	5.0272	9.10504	8.41516
cassava4.1_000089m	guanyl-nucleotide exchange factors;GTPase binding;GTP binding	AT4G16340	17.5086	14.2231	9.80211	13.3188	12.1588	10.6721	10.1813	4.95032	8.93745	3.50319
cassava4.1_001133m	ATP binding microtubule motor family protein	AT3G43210	3.93244	4.18485	2.6418	1.37854	1.48911	0.699461	4.11273	0.414934	9.98452	4.59638
cassava4.1_003438m	Ankyrin repeat family protein with DHHC zinc finger domain	AT5G20350	10.0195	12.8838	22.6758	8.13987	9.94007	7.33711	11.7937	11.6994	14.0514	16.4497
cassava4.1_005431m	Ankyrin repeat family protein with DHHC zinc finger domain	AT5G20350	18.8643	39.2077	41.2778	29.5202	35.3504	31.7899	19.6519	19.0967	10.4622	21.4294
cassava4.1_027710m	Ankyrin repeat family protein with DHHC zinc finger domain	AT5G20350	33.6753	16.3273	23.208	55.3897	56.5952	56.02	22.0652	9.67715	20.2661	33.692
cassava4.1_008271m	tubby like protein 1	AT1G76900	21.2566	25.1217	29.7461	23.0952	22.5842	20.8744	16.5621	40.2403	23.1157	16.7194
cassava4.1_008290m	tubby like protein 1	AT1G76900	39.8797	167.967	131.184	23.5862	51.9902	35.3666	28.9652	82.4925	24.9767	38.1648
cassava4.1_008596m	tubby like protein 2	AT2G18280	21.5913	18.0498	32.4874	32.8456	34.4735	35.9133	17.0152	14.741	17.2068	9.64139
cassava4.1_029176m	tubby like protein 2	AT2G18280	21.2152	12.5049	13.929	86.1759	43.8406	72.602	59.4478	19.5874	62.7107	9.03847
cassava4.1_014118m	tonneau 1b (TON1b)	AT3G55005	168.282	558.104	826.526	114.476	120.134	139.603	64.6369	68.8321	18.2731	19.6812
cassava4.1_014125m	tonneau 1b (TON1b)	AT3G55005	22.9109	39.4962	29.4039	8.96923	8.01739	9.16105	59.393	35.0963	15.0045	31.6475
cassava4.1_000380m	ARM repeat superfamily protein	AT3G60740	9.91948	11.4777	9.72303	16.9679	17.6112	14.6383	8.52875	6.47193	12.0444	6.75433
cassava4.1_007502m	tubulin alpha-2 chain	AT1G50010	186.229	720.204	354.16	583.042	334.224	443.1	193.281	163.6	23.846	27.265
cassava4.1_007522m	tubulin alpha-2 chain	AT1G50010	189.008	803.063	523.944	428.449	360.049	419.89	238.28	68.3315	31.6367	52.3037
cassava4.1_007525m	tubulin alpha-2 chain	AT1G50010	125.109	474.731	60.5386	114.493	122.457	104.203	403.701	36.971	12.2129	4.79209
cassava4.1_008066m	tubulin alpha-2 chain	AT1G50010	8.49679	19.7908	4.69063	10.5869	7.15175	7.42562	108.383	1.45503	2.8981	0.125756
cassava4.1_020642m	tubulin alpha-4 chain	AT1G04820	15.1514	73.337	63.6839	3.50605	3.34675	3.36897	15.4634	3.13144	0.237335	0.10843
cassava4.1_007513m	tubulin alpha-5	AT5G19780	85.2588	102.893	110.402	72.1137	61.2486	145.39	245.862	60.6077	88.1533	158.712
cassava4.1_007551m	tubulin alpha-5	AT5G19780	48.0099	66.4824	61.5707	54.0867	41.4371	36.7995	40.9861	93.304	38.2341	81.7883
cassava4.1_007560m	tubulin alpha-5	AT5G19780	84.5621	134.07	134.735	50.8924	48.4689	80.3263	114.733	293.192	27.2985	91.299
cassava4.1_007549m	tubulin beta-1 chain	AT1G75780	190.233	899.087	410.134	208.952	246.271	273.901	236.615	33.2629	2.11594	6.63211
cassava4.1_007598m	beta-6 tubulin	AT5G12250	320.565	1578.9	1272.37	373.478	326.474	449.85	340.406	360.042	98.7954	55.5652
cassava4.1_007640m	beta-6 tubulin	AT5G12250	41.5032	62.11	91.0756	280.099	102.264	216.458	258.028	8.21533	1.50409	2.21481
cassava4.1_007650m	beta-6 tubulin	AT5G12250	60.8984	170.867	158.152	89.1852	61.8414	101.409	239.882	484.085	297.302	147.757
cassava4.1_007653m	beta-6 tubulin	AT5G12250	167.962	216.299	168.674	203.906	160.558	180.805	141.818	26.0625	56.8317	18.8362
cassava4.1_021432m	beta-6 tubulin	AT5G12250	0.593309	0.111919	0.434329	0.452637	0.0992754	0.21924	1.35734	1.59197	1.22223	28.1742
cassava4.1_007686m	tubulin beta-7 chain	AT2G29550	81.0539	144.118	131.597	63.667	62.4426	85.1953	71.7892	180.172	95.269	73.9195
cassava4.1_007614m	tubulin beta 8	AT5G23860	19.8518	43.5323	18.1387	13.1842	12.6703	13.7983	42.6764	4.69664	16.6756	8.15315
cassava4.1_007617m	tubulin beta 8	AT5G23860	66.9644	160.474	253.49	113.409	123.154	197.532	133.82	18.2639	1.76681	1.53164
cassava4.1_007632m	tubulin beta 8	AT5G23860	33.6165	127.151	51.9353	36.2677	32.7089	49.9574	123.676	45.9383	40.1424	10.3245
cassava4.1_007713m	tubulin beta 8	AT5G23860	31.4491	80.085	76.3285	33.1356	32.9673	41.1907	59.064	57.5016	36.301	13.7378
cassava4.1_007716m	tubulin beta 8	AT5G23860	0.84395	1.71397	0.707338	0.87847	1.22957	0.808708	1.34593	10.9432	1.56144	2.0078
cassava4.1_006815m	gamma-tubulin	AT3G61650	13.7218	9.41234	8.04289	14.8676	15.1459	15.0899	4.52183	3.13331	3.58816	6.62455
cassava4.1_006870m	gamma-tubulin	AT3G61650	11.3879	5.43474	10.83	9.8222	8.11133	8.87982	21.4862	2.56446	9.75588	3.8452
cassava4.1_011667m	VIRE2-interacting protein 1	AT1G43700	16.5617	24.6604	24.258	16.52	20.7388	22.9866	19.2904	58.1033	18.0894	20.7111
cassava4.1_018924m	VIRE2-interacting protein 1	AT1G43700	15.7146	16.9593	16.5506	18.6766	16.1292	22.0846	10.95	32.0226	9.94805	10.1731
cassava4.1_029139m	VIRE2-interacting protein 1	AT1G43700	7.74832	8.81615	7.60761	17.6073	16.3648	20.3258	5.23503	13.4776	11.413	4.94907
cassava4.1_001339m	villin-like 1	AT2G29890	6.98996	8.94839	5.86746	6.70936	6.39416	6.92966	2.27314	4.16254	1.22778	4.02373
cassava4.1_001053m	villin 2	AT2G41740	23.267	13.3729	9.09777	18.1096	19.351	17.3184	16.2831	6.91589	21.9063	13.3926
cassava4.1_001230m	villin 2	AT2G41740	22.2131	29.0373	29.9107	17.3183	18.6107	20.8646	16.5371	8.07708	5.48635	7.29746
cassava4.1_000843m	villin 4	AT4G30160	28.5233	21.5769	17.1654	25.8446	31.5749	23.3315	11.885	5.2564	10.0991	7.9041
cassava4.1_026366m	villin 4	AT4G30160	23.9946	7.66684	8.82604	27.5004	24.8832	23.4592	19.5864	3.13066	8.56934	7.59576
cassava4.1_032947m	villin 4	AT4G30160	30.7069	12.3805	16.9791	59.129	63.3664	53.2521	19.27	6.04608	15.1845	11.5551
cassava4.1_000620m	SCAR family protein	AT2G34150	16.6887	12.9738	11.6058	9.23463	8.45494	8.28243	11.3242	12.6593	9.92646	5.75703
cassava4.1_018159m	WPP domain protein 2	AT1G47200	7.58238	40.095	82.5607	31.638	31.8439	40.1901	51.1207	91.1397	42.8249	17.3533
cassava4.1_007651m	XB3 ortholog 1 in Arabidopsis thaliana	AT2G28840	54.7447	147.761	108.102	33.3945	53.5456	51.6522	36.4487	16.6763	22.0741	55.4783
cassava4.1_007655m	XB3 ortholog 1 in Arabidopsis thaliana	AT2G28840	21.5928	87.4751	90.7018	69.276	65.6326	62.3963	61.1138	8.38265	2.98225	6.91867
cassava4.1_010669m	XB3 ortholog 2 in Arabidopsis thaliana	AT5G57740	13.7177	22.1358	9.3105	8.82139	11.3817	9.58555	12.4399	3.50234	6.38666	16.8222
cassava4.1_015035m	XB3 ortholog 2 in Arabidopsis thaliana	AT5G57740	7.86775	12.3519	7.79957	8.36179	9.29591	11.4913	6.69767	5.20672	10.3266	14.1731
cassava4.1_019237m	XB3 ortholog 2 in Arabidopsis thaliana	AT5G57740	23.7815	19.2679	13.9208	13.0541	17.3084	14.44	16.4139	7.36082	8.69491	18.1969
cassava4.1_025732m	XB3 ortholog 2 in Arabidopsis thaliana	AT5G57740	4.19945	4.02981	3.91765	4.1341	5.8034	8.32161	3.91157	0.65801	5.50167	10.1409
cassava4.1_005767m	XB3 ortholog 3 in Arabidopsis thaliana	AT5G07270	15.1136	17.8632	9.74268	16.9675	15.7675	16.0526	15.6997	7.08557	12.3566	12.5231
cassava4.1_005779m	XB3 ortholog 3 in Arabidopsis thaliana	AT5G07270	6.98435	9.17654	8.06759	11.2366	9.94565	9.22741	7.43636	10.7394	13.1526	9.04502
cassava4.1_006267m	XB3 ortholog 5 in Arabidopsis thaliana	AT3G23280	15.5439	12.8739	13.1712	9.27946	8.98239	11.2722	9.30756	18.6833	11.454	16.4926
cassava4.1_006469m	XB3 ortholog 5 in Arabidopsis thaliana	AT3G23280	19.0793	195.725	53.4747	25.8933	34.4978	26.8742	17.7637	35.0538	35.7791	24.0066
cassava4.1_007154m	XB3 ortholog 5 in Arabidopsis thaliana	AT3G23280	2.52115	5.33592	7.42879	12.0325	8.89573	11.6617	21.6862	8.8204	59.9179	24.4578
cassava4.1_000218m	myosin XI B	AT1G04160	1.01708	1.68825	0.897203	1.88121	1.85738	1.38937	0.295681	0	1.32364	0.424725
cassava4.1_021416m	myosin XI B	AT1G04160	0	0	0	0.0193305	0	0.00706945	0.0395058	0	0.0103831	0.00607282
cassava4.1_031517m	Myosin family protein with Dil domain	AT1G54560	0	0	0	2.13242	1.73956	0.14173	0.343607	0	0	0.0242546
cassava4.1_033703m	Myosin family protein with Dil domain	AT1G54560	0	0	0	0	0	0	0	0	0	0
cassava4.1_005086m	myosin-like protein XIF	AT2G31900	2.6774	1.55859	0.544137	1.25549	1.82046	0.71075	0.473956	0.557637	0.0837064	0.14047
cassava4.1_023643m	myosin-like protein XIF	AT2G31900	0.737698	0.087587	0.108214	0.724307	0.558487	0.254026	0.413946	0.199471	0.388512	0.0868498
cassava4.1_000955m	myosin, putative	AT4G33200	12.9291	2.01127	2.38747	6.57067	6.33092	4.34908	2.408	0.74777	11.7319	6.02687
cassava4.1_034039m	myosin, putative	AT4G33200	19.833	14.3828	12.6771	12.3223	14.0702	10.6598	2.76076	5.92726	26.4229	17.2499
cassava4.1_000191m	Myosin family protein with Dil domain	AT5G20490	13.1026	18.7187	6.68551	7.24998	10.2819	4.77276	8.37027	10.2133	8.70813	11.7887
cassava4.1_000526m	Myosin family protein with Dil domain	AT5G20490	11.8733	12.9369	8.99331	7.55912	8.26561	5.2989	4.32951	9.21273	10.4979	10.3838
cassava4.1_001572m	P-loop containing nucleoside triphosphate hydrolases superfamily protein	AT1G59540	0.760153	0.201229	0.154556	0.403871	0.469551	0.389891	2.37926	0	0.297438	0.125307
cassava4.1_000408m	kinesin-like calmodulin-binding protein (ZWICHEL)	AT5G65930	14.8571	11.2632	8.10156	11.6231	10.5388	5.681	10.2308	1.59344	6.12463	6.25959
cassava4.1_000120m		AT1G24460	12.9509	9.21277	10.0295	7.35767	6.58622	4.57874	5.9096	11.0933	7.04731	10.0119
cassava4.1_000307m	actin binding	AT5G07740	1.05816	1.92426	1.70258	4.02992	3.78345	2.18261	1.15069	0.571966	0.712884	0.65358
cassava4.1_000633m	P-loop nucleoside triphosphate hydrolases superfamily protein with CH (Calponin Homology) domain	AT1G63640	2.47007	1.09592	0.393431	0.914512	0.798026	0.52924	4.98387	2.48334	6.34404	4.98927
cassava4.1_000698m	ATP binding microtubule motor family protein	AT5G66310	1.25927	1.33035	1.06588	1.62914	1.50704	1.23629	2.92879	2.04052	1.60912	11.5444
cassava4.1_000720m	Kinesin motor family protein	AT4G39050	7.85156	3.27449	1.73183	3.45889	4.06995	2.18317	6.62162	1.55048	4.38925	1.51573
cassava4.1_000724m	Di-glucose binding protein with Kinesin motor domain	AT2G22610	4.62063	2.14205	0.342338	1.23936	1.45548	0.354528	6.98938	0.297519	0.0404188	0.0889838
cassava4.1_000749m	P-loop containing nucleoside triphosphate hydrolases superfamily protein	AT3G45850	7.71087	5.49185	1.36451	4.45083	3.46912	1.3809	15.2995	3.00934	4.82159	6.23127
cassava4.1_000751m	P-loop containing nucleoside triphosphate hydrolases superfamily protein	AT3G45850	9.67262	7.05812	2.65392	4.41102	3.3932	2.45681	27.4071	2.4496	2.96439	3.5409
cassava4.1_000853m	P-loop nucleoside triphosphate hydrolases superfamily protein with CH (Calponin Homology) domain	AT2G47500	9.72078	4.09833	1.38334	5.8054	5.30802	2.88396	39.0305	0.656021	0.536113	0.270126
cassava4.1_000872m	P-loop containing nucleoside triphosphate hydrolases superfamily protein	AT5G06670	24.4669	13.5943	16.1004	15.7094	15.2803	11.7117	23.155	7.1755	14.1002	26.2582
cassava4.1_001035m	P-loop containing nucleoside triphosphate hydrolases superfamily protein	AT4G14330	2.09342	0.817619	1.07749	0.788962	1.15736	0.875288	3.79689	0.213594	0.137547	0.0760994
cassava4.1_001148m	P-loop containing nucleoside triphosphate hydrolases superfamily protein	AT1G55550	0.189681	0.129281	0.306746	0.300516	0.338957	0.305829	2.16012	1.07458	3.96941	1.10801
cassava4.1_001186m	ATP binding microtubule motor family protein	AT2G21300	4.37118	6.37605	4.18798	2.61427	2.97519	2.34753	7.43958	3.56898	6.68401	5.74198
cassava4.1_001221m	ATP binding microtubule motor family protein	AT2G21300	1.0484	0.66383	0.401352	0.475406	0.67042	0.315915	3.93228	2.49298	2.19817	3.80895
cassava4.1_001440m	myosin heavy chain-related	AT2G34730	13.9519	2.87609	3.18016	6.33021	4.92721	3.03	8.443	4.66028	8.93294	10.2147
cassava4.1_001511m	P-loop containing nucleoside triphosphate hydrolases superfamily protein	AT4G14330	2.97325	1.0303	0.354893	0.599736	0.649507	0.256732	5.60366	0.111321	0.0489556	0.13183
cassava4.1_001531m	myosin heavy chain-related	AT2G34730	5.59822	1.16318	1.43096	2.25057	2.48898	1.21607	5.91565	2.48155	6.89444	5.40783
cassava4.1_001678m	tubulin-tyrosine ligases;tubulin-tyrosine ligases	AT1G77550	3.07547	6.50335	6.91465	4.44284	4.70164	5.29157	8.10355	4.31288	5.09746	7.23438
cassava4.1_001994m	P-loop containing nucleoside triphosphate hydrolases superfamily protein	AT5G27550	4.1054	1.72507	0.279076	1.69149	1.91679	1.06439	5.18176	0.116208	0.18081	0.295775
cassava4.1_002029m	Ankyrin repeat family protein	AT3G18670	0.104975	0.265941	0.0741999	0.152959	0.0548107	0.0305672	1.18493	0.516311	0.155462	0.350173
cassava4.1_002089m	ATP binding microtubule motor family protein	AT1G18550	0.564075	0.164845	0	0.0527254	0.18293	0.0871277	0.767178	0.088431	0.0212302	0.0759565
cassava4.1_002184m	Tetratricopeptide repeat (TPR)-like superfamily protein	AT3G27960	18.4747	13.5022	10.0322	7.6968	8.9689	6.26788	100.298	49.9716	30.5731	79.8067
cassava4.1_002222m		AT5G14230	8.18591	9.99212	6.4448	5.07737	7.18305	4.02035	6.73149	0.611515	4.3683	9.04143
cassava4.1_002318m		AT5G14230	0.246718	0.606836	0.272936	0.326345	0.361956	0.15651	2.83612	0.223096	0.784611	0.278229
cassava4.1_002387m	P-loop containing nucleoside triphosphate hydrolases superfamily protein	AT5G27550	1.37499	1.66883	0.264376	0.856957	1.02635	0.53751	1.70921	0.374052	0.176031	0.129046
cassava4.1_002478m	ATP binding microtubule motor family protein	AT3G16060	17.0126	18.8099	19.7665	21.4502	26.0487	20.3214	13.8581	4.58238	3.13588	2.37465
cassava4.1_002640m	ATP binding microtubule motor family protein	AT3G16060	5.59759	3.89288	3.27395	4.67009	3.67184	4.00209	11.5783	0.701659	0.44578	0.666898
cassava4.1_002956m	ATP binding microtubule motor family protein	AT5G66310	3.6671	3.04934	1.67171	2.38411	1.55972	1.36603	2.18877	0.915969	1.25788	6.75951
cassava4.1_002975m	Ankyrin repeat family protein	AT3G01750	3.81003	1.01387	2.52308	7.16339	4.96906	6.24596	16.3088	1.85623	6.49054	1.88693
cassava4.1_003083m	Ankyrin repeat family protein	AT3G01750	4.23269	2.50086	4.61399	3.92114	2.13904	4.23478	27.3482	1.01953	2.36349	4.51475
cassava4.1_003160m	Ankyrin repeat family protein	AT3G01750	5.87298	2.36532	1.48498	4.92887	2.89663	3.33486	16.6919	7.96837	10.8069	15.7692
cassava4.1_003205m	Actin binding Calponin homology (CH) domain-containing protein	AT5G48460	17.6895	8.94627	19.4881	18.3606	15.0623	14.9223	54.7556	3.34035	2.15571	4.81817
cassava4.1_003286m	Ankyrin repeat family protein	AT1G04780	27.1165	16.4431	11.1472	21.5682	19.4028	15.9603	10.301	9.31814	6.82829	4.98411
cassava4.1_003287m	Ankyrin repeat family protein	AT1G04780	6.64268	5.78977	5.4535	4.48559	3.42877	5.22598	8.68503	6.3637	5.90427	9.54138
cassava4.1_003382m	Ankyrin repeat family protein	AT3G01750	49.8261	75.3386	44.0897	12.8808	25.5724	23.9498	13.1332	3.39776	13.1482	5.89945
cassava4.1_003514m	catalytics	AT1G74790	3.9975	2.59374	1.15658	3.60112	3.06619	2.5861	3.07904	2.88715	14.5451	13.3125
cassava4.1_003552m	Ankyrin repeat family protein	AT3G18670	19.5589	9.16402	4.93686	9.14164	2.9362	6.43095	21.966	2.14481	12.5426	4.65543
cassava4.1_003651m	Ankyrin repeat family protein	AT3G18670	0.251356	0	0	0.252947	0.0497433	0.129208	0.819074	0.0572884	0.0541412	0.0445775
cassava4.1_003727m	Ankyrin repeat family protein	AT1G34050	3.09961	22.3899	2.66	3.82037	10.1016	6.67654	0.72919	0.223226	1.14571	0.219075
cassava4.1_003742m	Ankyrin repeat family protein	AT4G03500	0	0	0	0	0	0	0	0	0	0
cassava4.1_003917m	Ankyrin repeat family protein	AT2G31820	23.754	26.1666	22.981	12.0398	11.9358	15.0267	18.6763	51.9081	10.6832	41.5365
cassava4.1_003995m	Ankyrin repeat family protein	AT1G34050	7.7159	17.2573	0.870084	6.24315	10.2653	7.39519	2.19744	0.829349	16.1408	0.422252
cassava4.1_003999m	Tetratricopeptide repeat (TPR)-like superfamily protein	AT4G10840	48.4666	24.9624	48.8866	75.7034	71.6425	87.255	74.1415	9.11013	22.1087	23.1137
cassava4.1_004001m	P-loop nucleoside triphosphate hydrolases superfamily protein with CH (Calponin Homology) domain	AT3G10310	0.75076	0.515589	0.025404	0.419303	0.299437	0.0953187	1.03255	0.2985	0.0229847	0.0527722
cassava4.1_004003m	Tetratricopeptide repeat (TPR)-like superfamily protein	AT4G10840	56.1114	26.7777	41.3378	64.7924	64.8714	85.9932	49.3845	8.27073	19.1492	18.8812
cassava4.1_004232m	Ankyrin repeat family protein	AT1G10340	66.9306	209.838	81.1165	35.4086	82.9904	53.1443	17.4117	4.2151	6.53508	0.550637
cassava4.1_004246m	Ankyrin repeat family protein	AT2G31820	20.8333	31.2494	10.5084	7.36353	17.6454	6.81157	3.92576	1.20429	4.63241	10.8775
cassava4.1_004281m	Ankyrin repeat family protein	AT1G62050	0.732692	1.97118	1.1301	1.88864	1.25616	1.04306	2.46302	0.919289	0.183223	0.185142
cassava4.1_004390m	Tetratricopeptide repeat (TPR)-like superfamily protein	AT4G10840	1.67006	1.10532	1.03466	0.77893	0.771523	0.736971	6.14827	0.399446	0.215125	0.475341
cassava4.1_004646m	Tubulin binding cofactor C domain-containing protein	AT3G57890	13.2129	23.5452	16.9062	18.32	19.6104	24.0647	16.8888	17.9042	19.0177	12.0618
cassava4.1_004746m	Tetratricopeptide repeat (TPR)-like superfamily protein	AT5G37590	5.34906	2.7545	4.23194	6.21096	7.32134	6.09047	2.78249	1.40865	3.17944	3.3588
cassava4.1_004900m	Spc97 / Spc98 family of spindle pole body (SBP) component	AT5G17410	36.9217	39.4331	30.7735	29.2855	30.8939	27.8624	35.2889	12.9557	11.0183	15.8447
cassava4.1_004910m	Ankyrin repeat family protein	AT4G03500	0.708323	0.698123	0.507086	0.0708399	0.0174907	0.0389469	1.08607	10.9274	3.13622	27.9761
cassava4.1_005121m	Ankyrin repeat family protein	AT1G07710	54.1634	129.557	145.74	31.6071	55.1712	47.9863	25.0816	102.263	27.5479	46.6687
cassava4.1_005174m	Tetratricopeptide repeat (TPR)-like superfamily protein	AT3G27960	1.65202	0.583368	0.718493	0.849658	0.671117	0.587341	23.7834	0.171759	0.118591	0.206822
cassava4.1_005295m	Ankyrin repeat family protein	AT2G01680	47.9318	43.9764	52.7489	76.8858	70.5089	63.3143	24.9903	126.664	39.2546	33.4029
cassava4.1_006190m	Ankyrin repeat family protein	AT2G24600	0.207996	1.68151	0.302933	2.05489	3.88048	2.11814	4.34569	0.0354472	2.015	0.70114
cassava4.1_006589m	Kinesin motor family protein	AT4G39050	16.1416	17.6319	10.2101	7.87154	8.32951	4.93708	5.30316	10.7502	3.02018	2.52426
cassava4.1_006630m	AAA-type ATPase family protein / ankyrin repeat family protein	AT3G24530	29.715	43.4727	38.2758	13.6546	19.3317	21.7698	39.1152	4.76754	5.82588	10.5479
cassava4.1_006638m	AAA-type ATPase family protein / ankyrin repeat family protein	AT3G24530	2.48386	4.59442	8.1073	7.67839	8.44832	8.75227	1.49952	2.77821	2.90406	3.24829
cassava4.1_006666m	Ankyrin repeat family protein	AT3G54070	10.3871	8.28377	6.827	8.00317	6.32882	7.04568	20.3362	6.90343	7.60168	4.49422
cassava4.1_007067m	Ankyrin repeat family protein	AT1G07710	4.39689	6.89065	10.1343	7.60711	6.03691	6.02531	2.31443	31.4319	6.56791	14.1277
cassava4.1_007189m	ankyrin repeat family protein	AT2G04740	2.1941	1.5225	3.07393	4.70006	4.45556	4.29974	3.33702	3.87274	12.5562	7.607
cassava4.1_007202m	Ankyrin repeat family protein	AT5G51160	4.22702	0.830708	0.517799	0.240733	0.0237912	0.0791761	3.07163	1.83176	0.543644	0.957018
cassava4.1_007394m	Integrin-linked protein kinase family	AT4G18950	22.8931	23.5932	38.2918	10.9703	18.8367	16.7005	13.5844	7.94403	4.31369	13.3384
cassava4.1_007478m	Ankyrin repeat family protein	AT3G18670	0.187456	0.519507	0.194217	0.0235864	0.0234305	0	0.421531	5.86223	6.1015	2.94547
cassava4.1_007548m	Ankyrin repeat family protein	AT3G09550	2.80765	3.1876	1.09861	0.552876	0.0990099	0.110203	2.60708	10.0432	1.04103	6.15019
cassava4.1_007564m	myosin heavy chain-related	AT5G59210	28.6903	12.5436	23.8345	35.0565	31.3961	30.9452	49.2346	13.6208	41.68	30.8899
cassava4.1_007676m	myosin heavy chain-related	AT4G31340	21.7452	15.9888	24.9159	29.285	23.7365	19.3126	44.8797	34.165	25.5699	27.3068
cassava4.1_007926m	Integrin-linked protein kinase family	AT4G18950	28.7811	12.5102	13.3369	12.2784	26.421	20.0763	24.5619	4.47879	17.9665	16.1729
cassava4.1_008572m	Transducin/WD40 repeat-like superfamily protein	AT3G51930	8.06577	6.96922	9.97366	3.39117	6.1899	4.43325	16.6582	0.350283	1.25255	0.813719
cassava4.1_008836m	P-loop containing nucleoside triphosphate hydrolases superfamily protein	AT2G34560	27.5134	51.0157	35.3695	36.6896	41.6536	39.1035	18.2302	7.05691	3.5399	4.77681
cassava4.1_008872m	Tetratricopeptide repeat (TPR)-like superfamily protein	AT5G53080	2.13924	1.90553	2.2292	3.67231	3.10014	3.04588	1.32669	5.91562	3.73207	3.24649
cassava4.1_009145m	myosin heavy chain-related	AT5G07890	4.10669	4.31253	3.21591	2.36402	2.45659	3.18976	9.11561	3.25298	7.32821	7.68635
cassava4.1_009216m	Plastid-lipid associated protein PAP / fibrillin family protein	AT1G51110	5.21895	4.62518	6.03381	1.68632	0.403001	0.450313	3.64023	134.807	189.29	91.5167
cassava4.1_010937m	P-loop containing nucleoside triphosphate hydrolases superfamily protein	AT5G60930	2.60637	0.288619	0.364197	0.721131	0.841747	0.216217	8.64022	0	0.282102	1.19138
cassava4.1_011692m	Dynein light chain type 1 family protein	AT5G20110	0.979999	2.74685	1.3247	1.34303	1.24159	0.957603	2.42004	1.07355	1.39996	0.895204
cassava4.1_011986m	Tubulin binding cofactor C domain-containing protein	AT3G57890	46.2552	79.2311	32.3319	39.6753	42.447	49.3287	31.4316	36.9745	17.4365	23.0739
cassava4.1_012502m	Subunits of heterodimeric actin filament capping protein Capz superfamily	AT3G05520	7.01669	3.88068	5.98393	8.30972	6.85508	8.66256	24.0131	9.64511	15.1603	17.2926
cassava4.1_012565m	Dynein light chain type 1 family protein	AT5G20110	9.14721	4.48982	8.84813	10.9677	8.98235	17.5391	10.2548	24.6975	12.8975	29.6741
cassava4.1_012596m	Ankyrin repeat family protein	AT3G18670	6.39524	1.9313	0.839509	6.15827	1.80009	5.04044	6.92071	0.11449	1.04247	0.415548
cassava4.1_013092m	Ankyrin repeat family protein	AT2G26210	59.3737	107.169	114.293	56.6839	62.8003	75.9072	56.2759	36.7796	17.6564	28.413
cassava4.1_013360m	Plastid-lipid associated protein PAP / fibrillin family protein	AT2G46910	2.30148	2.36222	1.29797	3.61897	3.90497	4.17434	3.68009	14.3195	9.27342	10.0968
cassava4.1_014381m	Subunits of heterodimeric actin filament capping protein Capz superfamily	AT1G71790	17.9151	48.3363	43.5288	18.75	18.8064	17.0719	26.7557	115.953	42.9927	44.4194
cassava4.1_014520m	Ankyrin repeat family protein	AT4G19150	15.4599	17.0276	28.4526	18.121	14.927	19.8056	32.3451	42.4121	35.4505	45.0887
cassava4.1_014752m	Plastid-lipid associated protein PAP / fibrillin family protein	AT5G19940	15.0469	22.2229	15.9436	14.5302	10.5162	12.1975	15.0165	310.844	268.596	83.8317
cassava4.1_014954m	Ankyrin repeat family protein	AT2G03430	30.4286	165.1	283.862	47.1819	44.0969	48.6098	18.8986	43.9095	24.0362	15.2861
cassava4.1_014967m	tubulin folding cofactor B	AT3G10220	39.9056	77.6931	75.9512	30.0995	28.4718	35.9476	54.624	35.6974	18.9127	22.3773
cassava4.1_015463m	Ankyrin repeat family protein	AT3G18670	1.68525	4.94099	2.28044	0.275893	0	0	2.38165	0	22.3523	7.13397
cassava4.1_015548m	Plastid-lipid associated protein PAP / fibrillin family protein	AT3G26070	2.07699	5.04801	7.23861	16.7243	14.6726	15.3439	8.16794	34.7982	69.5703	25.6284
cassava4.1_015706m	Ankyrin repeat family protein	AT4G03500	0	0.182343	0.107754	0.211594	0.069367	0.077144	0.791469	0.166077	0.232628	0.115376
cassava4.1_015796m	Tubulin binding cofactor C domain-containing protein	AT3G57890	4.9964	11.3462	8.23521	34.3727	34.4953	42.438	13.6421	6.39879	18.5763	5.02518
cassava4.1_015813m	myosin heavy chain-related	AT5G53310	53.0829	255.721	213.846	23.87	32.3422	29.3318	15.5578	65.9001	8.98965	13.1776
cassava4.1_015984m	myosin heavy chain-related	AT5G53310	10.4962	8.02076	10.4019	5.04518	6.20264	8.09761	25.485	12.7179	14.7386	21.9027
cassava4.1_016124m	Plastid-lipid associated protein PAP / fibrillin family protein	AT4G00030	3.10193	9.59129	5.54052	5.48988	5.01801	7.10023	2.97893	85.4817	50.3366	11.7938
cassava4.1_016489m	Ankyrin repeat family protein	AT3G09890	37.0221	78.4343	127.692	37.8563	36.4073	43.271	36.4858	106.657	42.0209	53.8871
cassava4.1_016495m	Ankyrin repeat family protein	AT3G09890	12.2891	36.3432	41.2682	14.4918	11.679	11.7738	14.4823	56.9204	31.8186	31.3442
cassava4.1_016537m	ankyrin repeat family protein	AT1G03670	2.44874	1.97339	2.08555	3.27746	2.739	2.81322	5.05963	7.40631	8.52154	14.4478
cassava4.1_017002m	Ankyrin repeat family protein	AT5G51160	32.961	87.5124	22.3532	10.6289	8.77179	7.03758	10.0857	35.7149	26.45	37.8637
cassava4.1_017203m	Dynein light chain type 1 family protein	AT5G20110	29.0008	24.2002	112.98	82.9337	74.3248	98.4684	12.8866	2.22629	0	0.232618
cassava4.1_017475m	Ankyrin repeat family protein	AT5G07840	39.0258	144.472	112.27	56.4286	62.7204	59.1331	29.7903	150.06	43.5438	94.4175
cassava4.1_017608m	Plastid-lipid associated protein PAP / fibrillin family protein	AT5G09820	1.58489	0	0.976621	0.935709	0.283676	0.0790731	2.10551	11.705	13.1467	4.41893
cassava4.1_018276m	ankyrin repeat family protein	AT5G12320	32.7366	24.4962	61.8482	32.1281	33.1509	37.1773	10.3097	24.9637	11.0913	33.2021
cassava4.1_019136m	Dynein light chain type 1 family protein	AT1G23220	14.2678	15.9645	14.099	6.44692	8.99186	8.15222	18.7786	5.87296	3.79887	6.40539
cassava4.1_019190m	Ankyrin repeat family protein	AT4G10720	0	0	0.164806	0	0	0	0	1.64927	3.59576	3.78681
cassava4.1_019424m	Dynein light chain type 1 family protein	AT4G15930	54.0462	71.6893	98.2584	55.2192	48.6929	59.1277	117.436	98.1022	36.1506	66.9338
cassava4.1_019450m	Dynein light chain type 1 family protein	AT4G15930	18.1667	24.885	21.1757	7.63335	14.3034	15.2775	12.9685	4.15961	2.47482	2.31505
cassava4.1_019611m	Dynein light chain type 1 family protein	AT4G27360	3.26107	6.61408	3.3316	0.392173	0.129334	0.287236	0	99.7721	26.3726	16.9099
cassava4.1_019864m	ankyrin repeat family protein	AT3G04710	4.13416	0	0	0	0	0	0	0	0	0.323354
cassava4.1_020477m	ankyrin repeat family protein	AT5G12320	58.0269	177.17	222.489	56.4823	62.2145	63.9869	63.8337	64.1421	78.097	92.3993
cassava4.1_020498m	ankyrin repeat family protein	AT1G11740	10.4838	35.6173	31.3599	8.53091	6.20259	8.56495	15.9474	1.77782	0.916338	0.156401
cassava4.1_020946m	Profilin family protein	AT4G19400	5.74725	18.9269	11.0602	15.0338	5.48387	11.7914	13.5404	17.3334	21.8033	17.1064
cassava4.1_021158m	Ankyrin repeat family protein	AT2G31820	0.46376	0.469795	0.878314	0	0	0.0281281	0	2.2338	0	0.143886
cassava4.1_021283m	ankyrin repeat family protein	AT5G65860	15.1621	31.4262	40.367	17.1215	16.7141	22.4074	30.2782	14.1774	13.8726	12.1685
cassava4.1_021473m	Plastid-lipid associated protein PAP / fibrillin family protein	AT4G22240	0	0	0	0	0	0	1.77358	0	0	0
cassava4.1_021509m	ATP binding microtubule motor family protein	AT1G20060	0.0302287	0.0683425	0.0605436	0.210353	0.311456	0.193364	0.0797299	0.157002	1.46346	0.443086
cassava4.1_021544m	ATP binding microtubule motor family protein	AT2G37420	3.70205	1.51966	0.191654	0.815005	1.08339	0.234145	3.74021	0.0643413	0.0741428	0.0482806
cassava4.1_021655m	ankyrin repeat family protein	AT5G12320	120.532	119.69	84.2029	70.2546	85.9341	90.4568	64.5748	60.0522	102.249	58.626
cassava4.1_021714m	Spc97 / Spc98 family of spindle pole body (SBP) component	AT3G43610	5.09677	1.12948	0.165888	6.57693	8.58375	5.74802	1.46834	0.547415	11.5722	5.24967
cassava4.1_021878m	Ankyrin repeat family protein	AT1G07710	2.50428	4.35025	1.77397	1.98257	1.05761	0.344665	7.76539	2.67272	0.623368	1.44488
cassava4.1_022079m	Ankyrin repeat family protein	AT5G51160	0	0	0	0	0	0.0496777	0	0	0	0
cassava4.1_022289m	ATP binding microtubule motor family protein	AT3G16060	11.7673	1.65774	1.71736	8.37847	8.29334	9.67864	9.90473	0.413926	1.57572	0.851253
cassava4.1_022769m	ankyrin repeat family protein	AT1G11740	0	0	0	0	0.472193	0	0	0	0	0
cassava4.1_022779m	Tetratricopeptide repeat (TPR)-like superfamily protein	AT3G27960	0.132538	0	0	0.0262355	0.0777487	0	0.574353	0.0845939	0.0420754	0.116765
cassava4.1_022965m	myosin heavy chain-related	AT4G03620	0	0	0	0	0	0	0	0.123149	0	0
cassava4.1_023094m	P-loop containing nucleoside triphosphate hydrolases superfamily protein	AT3G44050	4.28742	0.89351	0.138376	0.986681	1.08881	0.437772	5.3776	0.172589	0.0453128	0.164058
cassava4.1_023132m	Ankyrin repeat family protein	AT4G10720	0	0	0	0	0	0	0	0	0	0
cassava4.1_023289m	myosin-related	AT1G51405	0	0	0	0	0	0	0	0	0	0
cassava4.1_023430m	Ankyrin repeat family protein	AT3G18670	1.19246	1.12135	0.854804	1.21244	0.595783	0.831712	1.67044	0.989954	5.0279	3.1355
cassava4.1_023469m	Ankyrin repeat family protein	AT4G03500	0.660094	0.545251	0.68406	0.117605	0.0288428	0	0.177788	16.8659	0.0482268	0.859214
cassava4.1_023772m	Dynein light chain type 1 family protein	AT5G20110	0.515896	0.918066	0.146726	0.133238	0	0.363631	0.777225	1.02399	0	1.37547
cassava4.1_023810m	Plastid-lipid associated protein PAP / fibrillin family protein	AT2G35490	36.7783	15.3915	8.45425	32.2633	33.7017	35.1716	27.9202	113.133	108.738	48.0035
cassava4.1_024115m	Ankyrin repeat family protein	AT1G14480	0	0	0	0	0	0	0	0	0	0
cassava4.1_024124m	P-loop containing nucleoside triphosphate hydrolases superfamily protein	AT2G36200	0.745304	0.268305	0.0518844	0.249395	0.332434	0.219231	1.04183	0.113208	0	0.0246919
cassava4.1_024168m	Ankyrin repeat family protein	AT1G10340	0.927372	0.257108	0.0318521	0.0264264	0	0	0.222019	0.382453	0	0.16499
cassava4.1_024257m	P-loop containing nucleoside triphosphate hydrolases superfamily protein	AT5G60930	3.55792	1.58004	0.216943	1.09995	1.1089	0.482589	6.77405	0.0499482	0.0132435	0.0797821
cassava4.1_024263m	Plastid-lipid associated protein PAP / fibrillin family protein	AT3G26070	0.449559	0.913615	0.483372	1.94718	1.69918	0.976632	2.02556	3.1854	5.69523	1.93853
cassava4.1_024279m	Ankyrin repeat family protein	AT3G54070	0.156533	0.0450154	0.0674853	0.0575413	0.113765	0.157693	0.506568	0.177636	0.0915681	0.166943
cassava4.1_024450m	Ankyrin repeat family protein	AT3G18670	5.45104	23.3728	2.98951	14.8467	35.5703	19.86	0	1.09196	0	0
cassava4.1_024817m	P-loop containing nucleoside triphosphate hydrolases superfamily protein	AT2G36200	2.24991	0.986867	0.204547	0.825302	0.930023	0.409903	1.72456	0.0333726	0.0785976	0.279722
cassava4.1_024933m	Ankyrin repeat family protein	AT5G50140	0.636145	1.08562	0.235196	0.0843965	0	0.0464252	0.968431	7.44278	7.03436	10.8954
cassava4.1_025071m	Di-glucose binding protein with Kinesin motor domain	AT1G72250	1.99183	2.58945	0.384463	0.757979	0.778522	0.374521	4.63536	0.697164	0.0846407	0.577478
cassava4.1_025124m	Ankyrin repeat family protein	AT3G18670	3.67973	1.01717	0.443208	4.08578	1.31457	2.37589	8.09589	0.469681	2.43417	0.628891
cassava4.1_025330m	Transducin/WD40 repeat-like superfamily protein	AT3G50390	0.059076	0	0	0	0.0499683	0	0.108021	0.0514471	0	0
cassava4.1_025426m	Ankyrin repeat family protein	AT3G54070	0	0	0	0	0	0	10.8883	0	0	0.132311
cassava4.1_025507m	P-loop containing nucleoside triphosphate hydrolases superfamily protein	AT1G21730	1.15722	0.789551	0.159143	0.472899	0.466283	0.295545	1.01475	0.291962	0.137374	1.22215
cassava4.1_025585m	Spc97 / Spc98 family of spindle pole body (SBP) component	AT3G43610	1.91333	2.29808	1.26097	3.43138	2.80417	2.52022	2.33336	0.539404	4.34494	2.59338
cassava4.1_025655m	myosin heavy chain-related	AT5G10890	2.40742	4.67068	4.98496	2.85947	3.05833	2.39384	0.570293	2.96679	0.736786	0.162704
cassava4.1_025815m	Ankyrin repeat family protein	AT4G03490	0	0	0	0	0	0	0	0	0	0
cassava4.1_025989m	Ankyrin repeat family protein	AT3G18670	0.41193	1.60499	1.0092	1.6123	0.492209	1.10119	1.46456	0.700269	9.08731	2.39996
cassava4.1_026097m	P-loop nucleoside triphosphate hydrolases superfamily protein with CH (Calponin Homology) domain	AT1G63640	0.0436869	0.0605763	0.0995392	0.0675365	0.0554396	0	0.0751003	0	0.0546925	0.123346
cassava4.1_026150m	ATP binding microtubule motor family protein	AT5G42490	0.0538062	0.112153	0.0565409	0.0126069	0.0123918	0.0414596	0.371785	0.301231	0.342503	0.287875
cassava4.1_026189m	myosin heavy chain-related	AT4G03620	0.597805	0.136108	0	0.484169	0	0.0379996	0.239461	0.193082	0	1.23673
cassava4.1_026223m	Dynein light chain type 1 family protein	AT1G23220	0	0	0	0	0	0	0	0	0	0
cassava4.1_026230m	Ankyrin repeat family protein	AT3G18670	1.47217	1.40618	1.61679	2.156	1.12558	0.978566	2.52913	15.4331	25.5995	46.4181
cassava4.1_026381m	P-loop containing nucleoside triphosphate hydrolases superfamily protein	AT3G10180	0.371747	0.081546	0	0.104942	0.232986	0.0287325	0.646282	0.124562	0.0857863	0.16937
cassava4.1_026545m	Profilin family protein	AT4G19400	24.1912	119.387	69.2966	25.7336	14.0403	31.1396	25.9504	65.7773	79.7078	68.9359
cassava4.1_026567m	ATP binding microtubule motor family protein	AT1G18550	1.50981	0.934794	0.0639698	0.52322	0.530391	0.196958	3.6543	0.193574	0.110524	0.0526268
cassava4.1_026570m	Ankyrin repeat family protein	AT3G18670	1.58724	0.42258	0.299719	0.150695	0.0740817	0.137973	1.90515	0.0730083	15.2446	8.65858
cassava4.1_026630m	ATP binding microtubule motor family protein	AT3G51150	0.0720641	0.0678292	0.136713	0.175314	0.101679	0.0678607	1.12238	0.120018	0.0998638	0.755246
cassava4.1_026660m	Transducin/WD40 repeat-like superfamily protein	AT3G50390	0	0	0	0	0	0	0	0	3.53103	0
cassava4.1_026718m	Dynein light chain type 1 family protein	AT1G23220	0	0	0	0.116765	0.462427	0	3.54211	0	1.51239	0.573264
cassava4.1_027085m		AT5G14230	0.610963	0.309127	0.0405416	0.159222	0.0787732	0.0289253	1.959	0.0274608	0	0.0634079
cassava4.1_027119m	Dynein light chain type 1 family protein	AT5G20110	0	0	0	0	0	0.421182	1.9739	3.15995	0.615674	7.30113
cassava4.1_027136m	ankyrin repeat family protein	AT3G04710	0	0	0	0	0	0	0	0	0	0
cassava4.1_027513m	P-loop containing nucleoside triphosphate hydrolases superfamily protein	AT5G27950	3.99999	5.80139	4.38398	4.21603	3.74297	3.32249	4.14112	1.70002	3.22595	1.95125
cassava4.1_027674m	Ankyrin repeat family protein	AT4G10720	0	0	0.0796101	0	0	0	0.234586	0.269548	0.517716	0.0933104
cassava4.1_027774m	Ankyrin repeat family protein	AT3G54070	0	0	0	0	0	0	0	0	0.0785798	0
cassava4.1_027895m	Spc97 / Spc98 family of spindle pole body (SBP) component	AT3G43610	8.31656	8.20668	9.10974	15.8977	19.0778	16.3944	2.48716	7.71016	22.7233	17.7155
cassava4.1_028526m	Ankyrin repeat family protein	AT5G51160	0	0	0	0	0	0	0	0	0	0
cassava4.1_028631m	Ankyrin repeat family protein	AT3G18670	0	0	0	0	0	0	0	0.271542	0	0
cassava4.1_028686m	Ankyrin repeat family protein	AT1G10340	3.4434	3.01213	2.22296	0.201327	0.299286	0.109949	0	1.58791	0	0.550416
cassava4.1_028716m	Ankyrin repeat family protein	AT3G18670	0.318032	0	0	0.0381637	0	0	0.251474	0	0.0624909	0.0386186
cassava4.1_028848m	ankyrin repeat family protein	AT3G04710	21.8625	16.6554	30.1031	22.535	20.4229	22.6778	25.2256	24.9441	19.5537	25.8822
cassava4.1_029109m	Ankyrin repeat family protein	AT4G10720	0	0	0	0.110055	0.164056	0.365264	0	0	0	0
cassava4.1_029116m	Ankyrin repeat family protein	AT4G03500	0	0	0	0	0	0	0	0	0	0
cassava4.1_029166m	Subunits of heterodimeric actin filament capping protein Capz superfamily	AT1G71790	5.92791	18.3868	9.3548	2.36537	3.51995	2.98503	5.05337	13.3365	2.80357	3.55686
cassava4.1_029312m	Ankyrin repeat family protein	AT3G28880	0	0	0	0	0	0	0	0	0.0327668	0
cassava4.1_029423m	Tetratricopeptide repeat (TPR)-like superfamily protein	AT5G53080	2.89283	1.40063	2.11389	2.91302	2.45118	1.73063	1.97729	4.73906	7.34736	5.66824
cassava4.1_029452m	Dynein light chain type 1 family protein	AT1G23220	1.96489	1.89013	0.697917	0	0	0.0762249	0	32.2492	0	0.19715
cassava4.1_029458m	Spc97 / Spc98 family of spindle pole body (SBP) component	AT3G43610	2.98161	2.46076	2.00686	3.85873	6.15088	3.75305	4.71153	1.86274	7.50286	8.22105
cassava4.1_029490m	ATP binding microtubule motor family protein	AT3G63480	0.220881	0	0.126006	0.0670233	0.175159	0.122155	0.372391	0	0	0.0856483
cassava4.1_029519m	P-loop containing nucleoside triphosphate hydrolases superfamily protein	AT3G49650	1.58747	3.42506	1.33159	5.54783	6.08868	5.01925	4.46418	1.67257	3.00956	4.48899
cassava4.1_029582m	P-loop containing nucleoside triphosphate hydrolases superfamily protein	AT5G06670	7.2774	4.63813	4.13295	5.13391	5.07667	3.15116	10.1249	2.96737	5.49203	8.47983
cassava4.1_029653m	Ankyrin repeat family protein	AT4G03500	0.559508	0	0	0	0	0.154474	0	4.42795	0	1.4236
cassava4.1_029676m	P-loop nucleoside triphosphate hydrolases superfamily protein with CH (Calponin Homology) domain	AT1G63640	0.0383087	0	0.0228672	0	0	0.010665	0.123272	0.0346759	0.0627263	0.0497846
cassava4.1_029763m	Ankyrin repeat family protein	AT3G18670	0	0	0	0	0	0	0	0	1.45499	0.0445525
cassava4.1_029786m	P-loop containing nucleoside triphosphate hydrolases superfamily protein	AT3G49650	0.158646	0.450808	0	0.761232	1.0999	0.640924	1.87603	0.0772864	0.081928	0.0706246
cassava4.1_029847m	Integrin-linked protein kinase family	AT4G18950	0	0	0	0.0997724	0	0.0544859	0	0	0.240976	0.216857
cassava4.1_029987m	Plant protein of unknown function (DUF869)	AT1G77580	20.66	8.95936	6.83559	9.28952	11.8315	10.2172	34.3286	4.82515	6.20798	18.3473
cassava4.1_030234m	Ankyrin repeat family protein	AT4G11000	0	0	0	0	0	0	0	0	0	0
cassava4.1_030488m	Transducin/WD40 repeat-like superfamily protein	AT3G50390	0	0	0	0	0	0	0	0	0	0
cassava4.1_030659m	Actin binding Calponin homology (CH) domain-containing protein	AT5G48460	2.6302	2.01063	0.668087	1.98344	2.14665	1.10773	5.01798	0.693968	0.22365	0.125677
cassava4.1_030728m	Transducin/WD40 repeat-like superfamily protein	AT3G51930	0.485175	0.357713	0.765656	1.04258	0.576269	1.61632	0.875814	5.5162	3.14834	1.51439
cassava4.1_031048m	Kinesin motor family protein	AT4G39050	9.61427	2.67401	1.44052	4.94705	4.68957	2.90109	3.00368	1.39816	0.820357	0.974298
cassava4.1_031487m	P-loop containing nucleoside triphosphate hydrolases superfamily protein	AT3G10180	1.17401	0.437083	0.566402	0.350589	0.249828	0.107803	1.29793	0	0.659307	0.465103
cassava4.1_031869m	P-loop nucleoside triphosphate hydrolases superfamily protein with CH (Calponin Homology) domain	AT3G10310	0	0	0	0	0	0	0	0	0	0
cassava4.1_032001m	myosin heavy chain-related	AT5G59210	0.40631	0.404983	0.137397	0.116403	0.114585	0.281903	3.58737	0	0.59898	0.391646
cassava4.1_032042m	Di-glucose binding protein with Kinesin motor domain	AT1G72250	0.234248	0.239464	0.0216046	0.194155	0.0744645	0.0237158	0.135502	0.276103	0	0.018307
cassava4.1_032078m	Transducin/WD40 repeat-like superfamily protein	AT3G50390	0.0988589	0.736869	0.357837	0.20881	0.13694	0.0378423	0	1.09232	0.496785	0.181252
cassava4.1_032159m	ankyrin repeat family protein	AT3G04710	9.42921	10.6256	10.6734	9.92309	9.72307	10.302	18.7685	5.83525	3.35962	7.88876
cassava4.1_032278m	Ankyrin repeat family protein	AT4G03500	6.81629	3.48427	5.01731	5.40077	3.92748	4.04434	11.5398	31.8001	15.9717	38.836
cassava4.1_032419m	ankyrin repeat family protein	AT1G03670	0	0	0	0	0	0	0.10916	0	0	0.0808615
cassava4.1_032511m	Ankyrin repeat family protein	AT5G51160	0.238733	0.133356	0	0.317941	0.289437	0.268287	0.268142	0.0627592	0.276513	0.7171
cassava4.1_032896m	ATP binding microtubule motor family protein	AT5G02370	5.21703	1.60555	0.425606	2.85463	3.07329	2.3271	11.4548	0.251122	0.340226	0.430361
cassava4.1_032915m	Plastid-lipid associated protein PAP / fibrillin family protein	AT2G35490	4.96168	3.85895	3.81118	16.9649	14.4643	17.4893	7.81361	46.132	72.0894	8.04936
cassava4.1_032941m	Ankyrin repeat family protein	AT4G10720	0	0	0	0	0	0	0	0	0	0
cassava4.1_033066m	Ankyrin repeat family protein	AT4G03460	0	0	0	0	0	0	0	0	0	0
cassava4.1_033095m	P-loop nucleoside triphosphate hydrolases superfamily protein with CH (Calponin Homology) domain	AT2G47500	0.359671	0.0367891	0.0214947	0.261094	0.0691518	0.0550285	0.864356	0	0	0
cassava4.1_033121m	Ankyrin repeat family protein	AT4G11000	1.1626	0	0	0	0	0	0	5.43299	0	0
cassava4.1_033163m	ankyrin repeat family protein	AT1G03670	0.154284	0.0600187	0.325798	0.189964	0.0935958	0.0625369	0	0.271768	1.48983	0.820186
cassava4.1_033167m	actin binding	AT5G07740	4.69549	9.10206	5.27587	8.13382	6.69556	4.54735	1.64132	3.04683	3.01664	3.04375
cassava4.1_033359m	myosin-related	AT1G51405	1.99071	1.90608	0.696585	0.346122	0.357311	0.276001	1.91254	1.47572	0	0.0206381
cassava4.1_033396m	Ankyrin repeat family protein	AT3G18670	0	0.107438	0.0979537	0.0312101	0	0	0.548417	0	0.550236	0.477345
cassava4.1_033416m	Ankyrin repeat family protein	AT3G54070	0	0	0	0.590311	0	0.325505	1.5719	0	0	0.846958
cassava4.1_033449m	Ankyrin repeat family protein	AT3G18670	0	0	0	0	0	0	0	0	0	0
cassava4.1_033550m	catalytics	AT1G74790	0.0478904	0.306502	0.0808021	0.0272435	0.187782	0.0297376	0.16757	0	0.0436769	0.0397892
cassava4.1_033616m	Ankyrin repeat family protein	AT3G28880	0	0	0	0	0	0	0	0	0	0
cassava4.1_033769m	Ankyrin repeat family protein	AT3G18670	0.280944	0	0.0925626	0	0	0	1.43438	0.874688	2.67533	1.0564
cassava4.1_033959m	myosin heavy chain-related	AT5G41780	0	0	0	0	0	0	0	0	0	0
cassava4.1_033969m	Ankyrin repeat family protein	AT3G18670	0	0	0.0838264	0.153187	0.151495	0	1.87325	0	0	0.199656
cassava4.1_034285m	Ankyrin repeat family protein	AT4G14390	0.224101	0	0	0.18397	0	0	0.973146	0	0	0.150188
cassava4.1_034289m	actin binding	AT5G07740	1.5526	4.88693	4.4588	6.75691	4.71202	4.16058	0.212095	6.69522	2.312	2.88584
cassava4.1_029635m	associated protein 19	AT2G17380	0	0	0	0	0	0	0	0	0	0
cassava4.1_001090m	delta-adaptin	AT1G48760	13.7101	10.5322	8.92593	7.98579	8.85823	8.66655	9.22462	5.79507	5.46437	5.65371
cassava4.1_003364m	exocyst subunit exo70 family protein A1	AT5G03540	48.1169	32.1774	30.9249	43.8579	38.8725	44.8443	38.8655	9.08805	27.8976	14.2286
cassava4.1_009770m	exocyst subunit exo70 family protein A1	AT5G03540	19.3873	32.5684	20.5329	21.3936	14.6194	12.9306	1.75909	61.5624	9.81642	7.89445
cassava4.1_021543m	exocyst subunit exo70 family protein A2	AT5G52340	0.104601	0	0	0.0978336	0.0161027	0.0178603	0.408826	0	0	0
cassava4.1_022823m	exocyst subunit exo70 family protein C2	AT5G13990	0	0	0	0	0	0	0	0	0	0
cassava4.1_030736m	exocyst subunit exo70 family protein C2	AT5G13990	0	0	0	0	0	0	0	0	0	0
cassava4.1_003778m	exocyst subunit exo70 family protein D1	AT1G72470	14.1274	7.21451	14.6375	12.2753	14.3259	18.2342	26.6988	14.3047	14.5774	20.715
cassava4.1_034357m	exocyst subunit exo70 family protein D1	AT1G72470	13.3436	8.34748	15.8481	10.4343	12.9628	17.2514	20.9065	6.77096	5.98574	8.74486
cassava4.1_003306m	exocyst subunit exo70 family protein E1	AT3G29400	32.1037	23.4434	26.4057	20.0302	24.4902	23.2006	41.8645	6.66913	9.05642	16.9845
cassava4.1_003327m	exocyst subunit exo70 family protein E1	AT3G29400	36.3418	33.5919	15.7031	15.1992	20.4581	20.3582	22.0507	7.57544	9.78728	10.1995
cassava4.1_004245m	exocyst subunit exo70 family protein E1	AT3G29400	38.25	19.5782	6.89094	17.3597	21.1571	19.0474	5.67994	8.79131	16.4279	7.38579
cassava4.1_003417m	exocyst subunit exo70 family protein F1	AT5G50380	48.8336	35.8316	68.4592	56.6609	71.1478	66.5134	36.6937	32.0993	27.9117	28.6429
cassava4.1_003455m	exocyst subunit exo70 family protein H4	AT3G09520	4.26474	5.06434	4.66849	9.53712	10.0908	9.93131	21.7621	0.348708	0.0869378	3.1104
cassava4.1_027133m	exocyst subunit exo70 family protein H4	AT3G09520	0.111395	0.185026	0.490812	0.0729978	0.0549798	0.0605484	0.45153	0.0702118	0	0.271916
cassava4.1_001703m	conserved oligomeric Golgi complex component-related / COG complex component-related	AT5G51430	19.2068	35.8503	33.8453	26.6296	25.2151	26.2366	21.1487	21.6599	20.4789	14.5558
cassava4.1_002923m	golgin candidate 2	AT1G18190	18.085	15.1291	21.5527	8.36709	10.1336	7.08584	18.3248	10.2845	6.58047	17.3889
cassava4.1_006220m	golgin candidate 4	AT2G46180	15.1413	6.85111	10.617	5.59964	6.9222	5.48068	16.1699	5.62042	14.2802	25.0519
cassava4.1_001129m	golgin candidate 5	AT1G79830	38.3957	58.9326	42.0379	18.7199	18.6576	11.5246	26.4531	22.8961	20.2255	30.2027
cassava4.1_012657m	golgi snare 11	AT1G15880	11.8072	9.76578	10.7113	16.46	15.9351	22.8498	21.4054	10.4846	8.91258	9.49624
cassava4.1_016609m	golgi snare 11	AT1G15880	5.68215	3.51233	3.91399	6.36859	6.71639	5.33841	4.69064	4.37974	11.1729	11.5884
cassava4.1_015063m	golgi snare 12	AT2G45200	16.0185	29.0286	22.0422	14.146	13.4801	16.5734	23.2521	21.021	6.08786	18.1531
cassava4.1_001793m	Membrane trafficking VPS53 family protein	AT1G50500	16.5076	9.16256	7.89396	11.5709	10.4359	10.2234	13.8057	4.26086	8.36086	11.7531
cassava4.1_009447m	interactor of constitutive active rops 1	AT1G17140	5.58689	3.45764	2.84286	1.6121	1.85809	2.11039	15.7279	5.98845	5.47656	23.9736
cassava4.1_034319m	interactor of constitutive active rops 1	AT1G17140	6.10389	3.46321	0.939024	1.66616	1.18451	0.649608	20.675	2.94445	0.348732	0.720811
cassava4.1_007191m	Sec1/munc18-like (SM) proteins superfamily	AT1G12360	11.3863	12.6961	8.52408	8.80982	10.6664	8.94246	22.5622	12.4989	18.4386	28.1861
cassava4.1_019780m	Sec1/munc18-like (SM) proteins superfamily	AT1G12360	4.04576	8.64806	8.44013	4.24829	3.88511	5.83332	4.16593	14.5829	2.66884	10.2868
cassava4.1_026967m	Sec1/munc18-like (SM) proteins superfamily	AT1G12360	0	0	0.070739	0	0	0	0	0	0	0
cassava4.1_027549m	Sec1/munc18-like (SM) proteins superfamily	AT1G12360	1.81065	2.62206	1.95789	2.12021	2.53709	4.16153	5.60543	3.65589	0.937298	4.36127
cassava4.1_014016m	membrane-associated mannitol-induced	AT5G54110	30.2357	26.7228	63.263	33.2793	27.7241	25.5935	65.6963	64.0153	82.4564	56.8535
cassava4.1_014230m	membrane-associated mannitol-induced	AT5G54110	3.48985	3.89794	2.91314	0.731118	1.31752	1.96061	1.63407	32.9831	7.90479	20.0502
cassava4.1_015498m	membrin 11	AT2G36900	33.9101	13.0905	23.1203	16.5208	29.8861	22.3672	11.5099	6.9006	10.0539	17.8545
cassava4.1_025423m	novel plant snare 11	AT2G35190	31.3241	3.64497	2.36876	6.09799	8.86737	9.24618	237.186	1.26882	0	7.5914
cassava4.1_027971m	novel plant snare 11	AT2G35190	37.7557	17.5661	12.6697	9.01809	6.75251	11.7729	177.74	2.72848	1.54054	8.44474
cassava4.1_013908m	novel plant snare 13	AT3G17440	58.3078	54.2836	38.5639	48.7472	44.5195	60.3049	43.9642	19.7218	24.303	15.5796
cassava4.1_002058m	OSBP(oxysterol binding protein)-related protein 1C	AT4G08180	12.6262	21.8811	12.5745	8.69667	12.6937	10.3293	8.1061	10.1375	9.89607	14.1286
cassava4.1_011036m	OSBP(oxysterol binding protein)-related protein 1C	AT4G08180	3.21216	12.8876	7.61238	8.94974	12.1439	12.512	10.4603	1.94394	3.1017	6.6331
cassava4.1_001836m	OSBP(oxysterol binding protein)-related protein 1D	AT1G13170	10.0679	10.3813	5.77493	6.89291	5.77674	8.72592	10.9152	2.04329	2.99889	2.51397
cassava4.1_002159m	OSBP(oxysterol binding protein)-related protein 2A	AT4G22540	4.59269	4.72165	3.90463	4.11715	3.48273	2.63761	4.40349	1.70065	4.85643	3.93017
cassava4.1_005120m	OSBP(oxysterol binding protein)-related protein 2A	AT4G22540	2.40596	1.46492	1.49416	1.38193	4.11891	1.67564	2.02533	0.259084	0.244279	0.517696
cassava4.1_007343m	OSBP(oxysterol binding protein)-related protein 3C	AT5G59420	63.8288	319.356	189.613	22.0879	58.5085	37.7474	28.3842	36.2805	21.1084	15.4774
cassava4.1_007347m	OSBP(oxysterol binding protein)-related protein 3C	AT5G59420	42.996	37.3254	34.3396	31.8808	26.3546	32.6961	58.3257	26.7823	20.5048	39.0578
cassava4.1_007359m	OSBP(oxysterol binding protein)-related protein 3C	AT5G59420	20.1378	34.1702	22.4214	10.3154	11.8066	13.5861	15.6694	39.7225	17.7666	20.8352
cassava4.1_029397m	OSBP(oxysterol binding protein)-related protein 4B	AT4G25850	0	0	0	0.059637	0	0	0.843297	0.118184	0.0959519	0
cassava4.1_010232m	OSBP(oxysterol binding protein)-related protein 4C	AT5G57240	2.25281	0.411701	0.459732	3.47871	1.08613	0.832081	1.90767	3.82927	6.98566	2.50442
cassava4.1_001285m	protein affected traf&	AT3G55480	4.69393	1.47756	2.61563	4.32202	3.90537	4.71429	3.79859	1.18567	4.24076	2.70738
cassava4.1_016863m	protein affected traf&	AT3G55480	16.6363	54.7856	42.28	11.4581	13.8527	10.4974	7.45494	29.6877	11.8625	12.2585
cassava4.1_002823m	Vps52 / Sac2 family	AT1G71270	29.2751	26.9976	16.9536	18.372	18.9485	19.1812	18.6806	14.9436	18.5221	19.7046
cassava4.1_016078m	prenylated RAB acceptor 1.B4	AT2G38360	31.0855	81.1541	59.8347	61.8998	90.2484	109.574	31.2316	29.1437	37.6774	11.9378
cassava4.1_025584m	prenylated RAB acceptor 1.B4	AT2G38360	166.891	408.077	311.359	356.886	805.757	752.092	77.7048	28.6398	39.6111	10.9982
cassava4.1_016632m	PRA1 (Prenylated rab acceptor) family protein	AT1G55190	12.1799	18.0909	9.75527	24.5392	33.7813	32.4155	11.482	6.73185	13.3991	7.32006
cassava4.1_016978m	PRA1 (Prenylated rab acceptor) family protein	AT1G55190	3.15251	4.54113	0.854331	7.97501	7.01055	5.32789	8.52861	0.710617	0.986474	0.739675
cassava4.1_027580m	PRA1 (Prenylated rab acceptor) family protein	AT1G55190	0	0	0.200661	0	0	0.100065	3.00697	0	0.293341	0.0579026
cassava4.1_030273m	PRA1 (Prenylated rab acceptor) family protein	AT1G55190	9.33822	21.6343	4.7016	1.29193	0.318442	0.619093	10.5001	6.45052	3.3131	20.6612
cassava4.1_031594m	PRA1 (Prenylated rab acceptor) family protein	AT1G55190	37.9062	27.7468	44.0415	16.7811	31.655	29.7226	50.7321	26.356	16.1042	28.2768
cassava4.1_017800m	ROP-interactive CRIB motif-containing protein 4	AT5G16490	1.91363	1.00851	0.815259	2.54878	3.3846	3.19546	20.0287	0.677206	0	0
cassava4.1_030783m	ROP-interactive CRIB motif-containing protein 4	AT5G16490	0	0.88746	0.196569	0.549736	0.653206	0.241235	4.46169	0	0	0
cassava4.1_004610m	Ubiquitin-like superfamily protein	AT4G11740	20.7581	34.1189	35.0545	18.1414	17.0927	20.8054	38.2497	57.6588	20.4157	27.8731
cassava4.1_004898m	exocyst complex component sec10	AT5G12370	63.6744	73.361	51.4043	30.1501	31.2928	29.5592	16.5722	20.6447	31.7473	31.2866
cassava4.1_006516m	exocyst complex component sec10	AT5G12370	10.6072	14.1453	14.722	8.78196	9.43653	9.95692	7.35841	9.23492	7.42574	5.80001
cassava4.1_013922m	exocyst complex component sec10	AT5G12370	47.6375	26.2307	15.3745	22.0098	20.6623	20.1567	13.757	3.80375	23.4391	14.7396
cassava4.1_027390m	exocyst complex component sec10	AT5G12370	6.36199	5.84619	0.871742	6.8444	9.35053	8.62563	4.11433	0.730654	6.7955	1.4666
cassava4.1_001865m	exocyst complex component sec15B	AT4G02350	36.0574	20.613	20.8464	23.8799	25.7658	35.5222	45.222	8.49743	11.0742	13.3899
cassava4.1_004682m	subunit of exocyst complex 8	AT3G10380	19.4137	33.9685	20.6832	13.9544	18.0409	13.191	9.15402	23.015	16.1754	11.99
cassava4.1_013828m	subunit of exocyst complex 8	AT3G10380	19.1012	7.8329	5.35611	12.2352	13.7563	13.3698	14.3831	4.30741	11.7954	14.229
cassava4.1_022119m	subunit of exocyst complex 8	AT3G10380	74.857	56.8097	58.5146	34.8225	38.8598	30.8905	49.9229	57.7163	43.3583	101.254
cassava4.1_015779m	Vesicle transport v-SNARE family protein	AT5G39510	9.94696	31.3938	32.0804	16.97	14.6258	22.2098	37.3845	24.6169	18.4707	21.8036
cassava4.1_015803m	Vesicle transport v-SNARE family protein	AT5G39510	32.3451	51.776	54.4152	30.6076	30.1515	35.5144	41.3469	26.1462	15.015	15.0175
cassava4.1_012537m	soluble N-ethylmaleimide-sensitive factor adaptor protein 33	AT5G61210	77.1235	87.9879	64.4554	25.508	69.8519	47.6103	28.1525	87.6851	44.928	95.2766
cassava4.1_012539m	soluble N-ethylmaleimide-sensitive factor adaptor protein 33	AT5G61210	18.3116	13.8728	6.04989	1.52781	3.74139	2.67059	2.96377	7.38408	9.46522	10.749
cassava4.1_004797m	sorting nexin 2A	AT5G58440	13.6848	27.4638	39.0329	17.2763	18.1685	18.3153	20.9985	17.7629	17.0638	21.8852
cassava4.1_005138m	sorting nexin 2A	AT5G58440	10.3929	20.0878	25.5909	13.3607	14.7924	16.1654	20.7184	12.0402	6.92506	21.5087
cassava4.1_012229m	syntaxin of plants 111	AT1G08560	11.5816	10.2789	2.58491	2.79753	3.77611	1.94534	40.7757	1.42053	0.0768979	0.209607
cassava4.1_025268m	syntaxin of plants 111	AT1G08560	20.695	11.3898	5.84891	7.82383	7.90724	3.0642	111.179	2.24665	0.0563232	0.869733
cassava4.1_012880m	syntaxin of plants 112	AT2G18260	4.47767	1.51862	0.424548	1.26952	1.16013	0.463163	12.7332	0.173349	0	0.0449579
cassava4.1_030863m	syntaxin of plants 112	AT2G18260	0	0	0	0	0	0.0882523	0	0	0.256321	0.0835651
cassava4.1_011627m	syntaxin of plants 121	AT3G11820	69.7739	65.3128	57.8091	53.1309	88.4696	72.6787	39.6406	6.74298	35.1575	12.3472
cassava4.1_030030m	syntaxin of plants 121	AT3G11820	8.1762	9.9632	8.06558	1.63216	8.41428	3.08167	6.87963	2.0213	2.01045	7.35038
cassava4.1_021530m	syntaxin of plants 124	AT1G61290	0	0	0	0	0.0343344	0.0768815	0.419224	0	0	0.240689
cassava4.1_029086m	syntaxin of plants 124	AT1G61290	0	0	0	0	0.290787	0	0	0	0	0
cassava4.1_012418m	syntaxin of plants 131	AT3G03800	4.83411	1.32713	3.85388	2.39227	1.93057	2.91137	15.1484	9.29258	8.77383	35.9447
cassava4.1_012581m	syntaxin of plants 131	AT3G03800	41.4	38.6009	54.9074	14.4755	18.5136	19.0274	43.9962	11.9616	14.1044	19.5622
cassava4.1_012606m	syntaxin of plants 131	AT3G03800	26.6322	22.5563	19.6246	14.9148	15.578	18.1888	27.0768	13.1015	9.88938	17.7859
cassava4.1_011337m	syntaxin of plants 31	AT5G05760	7.70343	6.07376	15.4887	24.3199	21.0095	26.5638	27.6491	7.83785	23.6879	14.398
cassava4.1_010896m	syntaxin of plants 32	AT3G24350	10.7209	13.3153	22.6565	13.8778	14.7267	18.6644	18.9469	10.2464	12.1919	14.6681
cassava4.1_011939m	syntaxin of plants 42	AT4G02195	12.0633	26.6019	26.5839	6.21336	8.39631	7.81515	9.00539	21.5104	12.7568	15.56
cassava4.1_011794m	syntaxin of plants 43	AT3G05710	10.7233	8.66271	10.8456	8.46913	9.85097	9.41923	14.8267	5.28987	8.64129	7.58599
cassava4.1_017260m	syntaxin of plants 51	AT1G16240	72.3482	166.261	263.69	142.541	162.359	167.984	115.282	45.9632	50.0702	39.3803
cassava4.1_015286m	syntaxin of plants 52	AT1G79590	10.5504	19.2511	17.1685	18.5678	18.4092	18.2026	23.7001	21.6964	19.2451	18.017
cassava4.1_016727m	syntaxin of plants 52	AT1G79590	5.68929	4.62299	13.1146	17.1025	15.5169	14.615	2.63489	1.0719	6.38141	1.79059
cassava4.1_020681m	syntaxin of plants 52	AT1G79590	42.052	106.922	70.7584	161.215	176.738	192.139	110.27	9.34404	59.9134	23.6227
cassava4.1_014782m	syntaxin of plants 61	AT1G28490	75.7882	79.5721	214.811	80.4865	69.8274	74.6113	19.7775	19.6642	21.3627	13.9347
cassava4.1_017725m	syntaxin of plants 61	AT1G28490	15.6913	11.0018	16.6336	7.03895	6.64567	6.13266	12.4293	6.42886	5.71676	10.5021
cassava4.1_014017m	syntaxin of plants 71	AT3G09740	34.2793	140.188	194.372	39.8179	40.0908	24.4955	14.7004	63.7406	40.8283	27.9394
cassava4.1_014032m	syntaxin of plants 71	AT3G09740	65.5508	103.855	95.4658	42.4679	38.147	45.5308	134.182	49.0017	36.7697	101.867
cassava4.1_014059m	syntaxin of plants 71	AT3G09740	25.255	28.4267	31.1312	10.7116	10.3794	13.7704	59.3618	13.0167	21.6424	54.6304
cassava4.1_023150m	syntaxin of plants 71	AT3G09740	1.18119	0	0.26814	1.36164	0.671806	1.73897	15.246	0	1.99056	6.28431
cassava4.1_016865m	syntaxin of plants 72	AT3G45280	0	0.820101	1.33772	0.622171	0.864437	0.318843	0	0	0	0
cassava4.1_030989m	syntaxin of plants 72	AT3G45280	0	0	0	0	0.119501	0	0	0	0.192328	0.0650305
cassava4.1_012380m	syntaxin of plants 81	AT1G51740	14.4296	13.4036	17.7908	14.7037	16.9703	18.0615	40.6398	15.8041	8.79151	19.5553
cassava4.1_013689m	Syntaxin/t-SNARE family protein	AT5G46860	26.6579	19.292	20.7248	28.3712	29.0648	31.5569	32.6235	8.27618	13.7953	24.7535
cassava4.1_013854m	Syntaxin/t-SNARE family protein	AT5G46860	42.3547	60.0887	39.6174	55.5643	57.2512	50.1835	42.7823	3.69471	9.84431	4.88053
cassava4.1_013893m	Syntaxin/t-SNARE family protein	AT5G46860	15.7547	30.8126	18.6894	21.6491	28.9497	28.7898	18.2507	46.403	31.2006	21.5277
cassava4.1_018844m	Syntaxin/t-SNARE family protein	AT5G46860	1.17052	1.45234	0.641669	2.50423	2.43831	2.43463	8.68518	5.31719	18.5887	9.94546
cassava4.1_031554m	Syntaxin/t-SNARE family protein	AT5G46860	32.4636	31.4952	5.77287	5.51566	7.19684	6.0396	24.0175	78.3157	45.2304	58.3716
cassava4.1_015793m	vesicle-associated membrane protein 713	AT5G11150	21.5869	21.291	19.4794	16.1961	18.2198	20.3047	28.806	6.97946	10.0853	4.94744
cassava4.1_015845m	vesicle-associated membrane protein 713	AT5G11150	71.9404	585.611	418.579	77.4965	111.877	123.283	56.6554	59.4884	12.8927	16.8083
cassava4.1_015805m	vesicle-associated membrane protein 714	AT5G22360	46.3616	64.2059	79.6434	38.9093	38.63	39.4334	18.8732	44.5786	38.1702	15.7093
cassava4.1_015811m	vesicle-associated membrane protein 714	AT5G22360	27.6969	50.4905	50.163	20.8037	32.0621	26.537	35.4808	7.96465	18.5159	19.3074
cassava4.1_015754m	vesicle-associated membrane protein 724	AT4G15780	9.33938	11.9998	7.63868	9.39632	13.2096	9.29979	20.184	9.88083	20.5227	28.9085
cassava4.1_015758m	vesicle-associated membrane protein 724	AT4G15780	6.70106	16.6554	10.6202	4.11876	6.89855	5.45463	10.8727	12.5357	11.2711	5.66318
cassava4.1_015780m	vesicle-associated membrane protein 726	AT1G04760	263.502	420.171	665.327	351.72	378.778	477.095	276.247	225.021	101.739	175.974
cassava4.1_015786m	vesicle-associated membrane protein 726	AT1G04760	319.436	645.399	1236.55	466.674	460.166	541.957	371.95	253.439	177.847	141.313
cassava4.1_015834m	vesicle-associated membrane protein 726	AT1G04760	0.957957	1.74765	1.88763	0.382097	1.46576	1.55832	1.24634	0	0	0.284823
cassava4.1_015841m	vesicle-associated membrane protein 726	AT1G04760	86.6583	62.823	66.2357	62.1076	67.5578	89.5306	97.6124	30.8319	39.7595	89.5452
cassava4.1_032126m	vesicle-associated membrane protein 727	AT3G54300	92.2576	94.3595	123.526	54.8858	54.9085	59.2019	124.555	240.771	62.5783	75.9325
cassava4.1_011267m	vamp/synaptobrevin-associated protein 27-2	AT1G08820	20.5792	58.6703	52.1075	11.9798	15.5445	12.2061	11.922	80.3727	40.0157	25.6452
cassava4.1_014397m	vamp/synaptobrevin-associated protein 27-2	AT1G08820	1.46547	1.62938	1.02305	0.794688	1.113	1.33987	9.00803	1.2937	4.12877	5.09607
cassava4.1_029500m	vamp/synaptobrevin-associated protein 27-2	AT1G08820	20.3314	13.9422	11.5085	12.8539	12.845	12.7308	25.7958	1.72573	0.354982	0.264288
cassava4.1_001137m	vacuolar protein sorting 41	AT1G08190	19.5563	39.0162	32.1512	14.3868	14.4141	12.3506	18.0975	17.3781	29.2826	21.5129
cassava4.1_001167m	vacuolar protein sorting 41	AT1G08190	10.1478	11.4573	10.5223	8.63891	7.97647	5.21861	4.40479	5.67459	3.11449	9.67929
cassava4.1_015609m	Vesicle transport v-SNARE family protein	AT1G26670	13.6136	16.9503	15.5484	11.0084	9.96955	14.5573	35.3075	16.6761	11.4035	12.3653
cassava4.1_015655m	Vesicle transport v-SNARE family protein	AT1G26670	21.8942	14.604	15.4279	19.17	21.2853	24.3014	41.5294	9.80562	6.18405	22.1189
cassava4.1_026464m	Vesicle transport v-SNARE family protein	AT1G26670	0.545624	0.875324	0.171812	0	0.0554459	0.123553	0.762504	0.189017	0	0.136061
cassava4.1_015277m	SNARE-like superfamily protein	AT5G58060	34.3364	84.066	110.907	33.0545	33.5848	36.9719	81.9723	110.54	47.7058	73.9115
cassava4.1_016645m	SNARE-like superfamily protein	AT5G58060	21.4266	33.7885	49.5669	23.8673	21.89	26.2804	31.4498	39.984	10.5355	18.8248
cassava4.1_000133m	Clathrin, heavy chain	AT3G11130	32.7004	54.0356	53.0187	37.3385	39.5686	35.7548	26.6172	28.7634	23.2878	22.8759
cassava4.1_000134m	Clathrin, heavy chain	AT3G11130	31.0325	55.7869	51.6172	34.3419	34.1913	34.9894	42.9207	33.0261	25.8558	31.7309
cassava4.1_000434m	Coatomer, alpha subunit	AT1G62020	45.0696	43.7662	27.8198	36.4808	37.2712	45.1477	42.0407	13.496	24.7935	19.9816
cassava4.1_000439m	Coatomer, alpha subunit	AT1G62020	33.8881	40.6151	27.7642	29.8387	32.1689	36.9626	22.8236	14.7867	19.0283	15.0462
cassava4.1_000440m	Coatomer, alpha subunit	AT1G62020	17.46	21.0196	17.5076	18.173	30.2702	32.4092	11.0947	2.60632	2.73844	2.63276
cassava4.1_000834m	Adaptor protein complex AP-2, alpha subunit	AT5G22780	11.3256	12.0424	11.3328	11.0139	12.4671	11.0127	10.8972	7.70015	8.28579	9.60209
cassava4.1_001004m	Chaperone DnaJ-domain superfamily protein	AT4G12770	30.991	44.3295	61.2299	30.9595	33.0475	26.8055	17.1508	14.787	8.72554	13.8115
cassava4.1_001076m	Chaperone DnaJ-domain superfamily protein	AT4G12770	13.2857	8.89194	11.708	10.8567	10.7455	9.42896	13.5072	7.61387	9.88157	12.4574
cassava4.1_001132m	Coatomer, beta subunit	AT4G31480	26.3657	50.7553	41.8489	27.8079	28.2075	29.7035	41.5769	17.9769	22.991	19.6159
cassava4.1_001134m	Coatomer, beta subunit	AT4G31480	56.1236	108.07	85.4473	47.8244	49.9305	61.9243	56.1479	32.5173	30.2929	34.8383
cassava4.1_001274m	Coatomer, beta\' subunit	AT1G52360	18.8144	20.4503	17.4287	21.7659	19.1803	21.232	24.769	10.8672	16.0327	16.539
cassava4.1_001287m	Adaptin family protein	AT1G31730	18.7151	26.3639	24.1423	20.7535	19.0006	21.6843	24.6079	13.8069	19.5473	12.8135
cassava4.1_001326m	Adaptin family protein	AT4G23460	30.0524	52.4482	47.7872	53.7926	50.7035	61.759	52.6363	25.1585	31.7294	18.2323
cassava4.1_001379m	coatomer gamma-2 subunit, putative / gamma-2 coat protein, putative / gamma-2 COP, putative	AT4G34450	66.2688	60.2467	73.903	80.9749	66.7398	74.2521	89.2778	31.8937	44.2407	37.8661
cassava4.1_001389m	coatomer gamma-2 subunit, putative / gamma-2 coat protein, putative / gamma-2 COP, putative	AT4G34450	6.21961	3.22658	3.72405	8.62777	5.77341	9.44685	25.3729	1.05523	8.47579	11.7817
cassava4.1_001425m	Coatomer, beta\' subunit	AT1G52360	33.171	56.3191	42.153	32.9993	36.8018	33.3184	37.3279	20.6493	18.6481	36.6355
cassava4.1_001449m	Adaptor protein complex AP-1, gamma subunit	AT1G60070	15.1606	14.2147	14.7779	19.0127	19.079	18.977	16.0685	6.39924	14.8697	10.7658
cassava4.1_001451m	Adaptor protein complex AP-1, gamma subunit	AT1G60070	18.3078	19.9041	20.0145	18.9889	21.646	20.8921	38.9222	8.54854	20.8972	23.5211
cassava4.1_001603m	Golgi transport complex protein-related	AT1G67930	9.14619	9.0769	12.2794	16.6811	18.9878	23.5212	19.5144	5.55621	9.75648	7.55659
cassava4.1_001650m	adaptin family protein	AT5G11490	13.2443	15.6325	15.6501	22.9305	21.3354	22.1721	23.127	8.36319	13.9499	8.5673
cassava4.1_001702m	Adaptor protein complex AP-2, alpha subunit	AT5G22780	8.03954	21.6878	18.2577	9.6398	10.7697	8.26358	3.65575	17.4619	12.3356	9.23489
cassava4.1_001718m	ENTH/VHS/GAT family protein	AT5G01760	19.5917	46.664	41.908	18.126	23.5552	16.6875	20.9408	64.001	32.0674	24.5534
cassava4.1_002231m	SMAD/FHA domain-containing protein	AT5G38840	10.2475	26.8502	46.068	10.477	10.4651	9.22009	13.155	54.0872	20.1726	18.5399
cassava4.1_002680m	ENTH/VHS/GAT family protein	AT5G01760	1.97135	3.94717	5.72662	0.658611	0.702134	0.381844	0.93648	69.6701	2.9868	1.3919
cassava4.1_003033m	Golgi transport complex protein-related	AT1G67930	1.95112	2.70805	2.84833	3.94499	3.55923	4.27552	3.28949	4.71693	5.7064	3.76477
cassava4.1_003140m	ENTH/VHS/GAT family protein	AT4G32760	14.3063	34.9927	29.618	15.7418	14.0322	13.5037	6.26931	25.2412	9.44909	7.41318
cassava4.1_003159m	ENTH/VHS/GAT family protein	AT4G32760	17.1768	21.4307	24.4765	21.6778	19.1768	21.3777	13.9822	31.1456	20.2669	17.9071
cassava4.1_003625m	clathrin adaptor complexes medium subunit family protein	AT2G20790	7.49617	5.34482	5.12256	6.8562	7.4724	8.72051	7.76176	3.40173	8.11433	10.8339
cassava4.1_005170m	Target of Myb protein 1	AT1G21380	18.7408	20.8313	26.1591	24.8249	25.3242	29.2036	20.6386	17.1395	15.8088	17.722
cassava4.1_005425m	clathrin adaptor complexes medium subunit family protein	AT5G05010	40.3451	21.3098	21.1352	36.3034	33.0791	38.046	70.7484	8.51273	19.6832	28.2156
cassava4.1_005426m	clathrin adaptor complexes medium subunit family protein	AT5G05010	27.9756	30.3438	17.2828	25.9172	28.589	33.8908	35.4707	21.0685	24.8275	23.1024
cassava4.1_005784m	Target of Myb protein 1	AT1G21380	23.5288	18.8237	11.5579	16.4274	13.1313	16.5819	13.796	31.9193	22.6618	33.8462
cassava4.1_007483m	SMAD/FHA domain-containing protein	AT5G38840	17.4756	21.8838	54.7476	23.622	26.783	21.7903	16.903	24.2949	17.3625	19.7891
cassava4.1_008565m	ENTH/VHS/GAT family protein	AT5G63640	26.6097	29.4416	26.113	22.9854	25.9906	30.1544	29.1865	19.0041	19.9763	25.8835
cassava4.1_009196m	Target of Myb protein 1	AT5G16880	84.0834	175.951	167.645	31.9793	53.9825	36.9574	63.8755	79.9943	29.1917	69.9815
cassava4.1_009974m	SH3 domain-containing protein	AT4G34660	27.9393	47.7299	63.7916	19.5963	19.2448	23.9355	45.8608	34.735	12.8804	14.6752
cassava4.1_010112m	SH3 domain-containing protein	AT4G34660	33.9932	82.2603	96.6813	33.9775	32.2139	38.8116	34.2741	31.6676	15.1095	11.5187
cassava4.1_010489m	ENTH/VHS/GAT family protein	AT1G06210	63.7538	60.5451	57.729	67.3594	48.0369	65.8311	97.8288	121.417	105.253	91.0737
cassava4.1_010858m	Syntaxin/t-SNARE family protein	AT2G18860	14.4948	16.5976	12.636	6.7132	7.28153	8.16846	13.1336	20.0023	20.3223	13.3951
cassava4.1_011307m	PapD-like superfamily protein	AT4G21450	17.5243	13.5722	34.5681	49.9205	49.4218	49.2757	66.7104	5.99772	30.7767	24.8113
cassava4.1_011516m	Syntaxin/t-SNARE family protein	AT2G18860	57.7535	50.1322	43.0318	42.0741	31.5711	30.5734	33.6541	66.1181	19.6436	33.9194
cassava4.1_013052m	PapD-like superfamily protein	AT4G21450	11.0192	1.20741	3.58106	8.80582	3.08923	1.97352	55.1515	0.930427	0	0
cassava4.1_013147m	Coatomer epsilon subunit	AT1G30630	33.4682	46.7931	29.4421	40.3234	37.4129	53.3842	54.9231	21.0293	16.8409	19.4957
cassava4.1_013152m	Coatomer epsilon subunit	AT1G30630	26.8883	62.0688	55.6681	32.316	34.0607	30.8106	35.6736	18.666	12.3928	19.1663
cassava4.1_013626m	SNARE-like superfamily protein	AT4G10170	35.4965	26.9604	20.1192	12.4268	12.7151	12.598	28.2069	24.9584	14.3914	24.865
cassava4.1_014165m	PapD-like superfamily protein	AT4G21450	37.343	38.2451	44.0414	35.9242	37.2659	42.3285	51.4782	42.3592	27.346	45.9806
cassava4.1_015425m	SH3 domain-containing protein	AT4G34660	10.1971	24.4177	29.5721	10.6366	10.064	13.5411	30.3673	24.7286	9.31261	14.2046
cassava4.1_015538m	Plant VAMP (vesicle-associated membrane protein) family protein	AT5G47180	7.01218	3.27841	6.56416	10.2305	9.25804	11.8432	8.63751	2.86339	3.40555	3.5924
cassava4.1_015746m	Plant VAMP (vesicle-associated membrane protein) family protein	AT5G47180	7.30282	3.00136	4.67637	6.9576	8.85461	9.3717	16.914	2.77347	18.2245	11.6664
cassava4.1_016255m	emp24/gp25L/p24 family/GOLD family protein	AT3G22845	35.9893	146.578	112.624	56.3753	55.5721	62.4517	72.2382	65.8031	30.6492	51.098
cassava4.1_017513m	Transport protein particle (TRAPP) component	AT3G05000	95.4055	394.442	343.891	96.2895	118.363	123.208	92.6171	207.003	41.1816	53.0636
cassava4.1_017580m	Transport protein particle (TRAPP) component	AT3G05000	7.62033	11.4196	5.31941	10.0598	10.9766	6.78319	4.83766	0.758092	7.72144	5.99233
cassava4.1_017815m	Clathrin adaptor complex small chain family protein	AT3G50860	9.57227	6.96864	10.6879	6.46042	8.1352	9.22008	17.8815	8.93368	9.99468	30.5833
cassava4.1_018156m	SNARE-associated protein-related	AT1G79070	14.1351	12.7096	12.839	16.2725	20.999	20.9375	16.1851	15.5175	16.5911	31.345
cassava4.1_018223m	SNARE-associated protein-related	AT1G79070	1.80135	1.5896	2.4702	0.998582	1.77753	1.01827	0	1.69941	1.37203	0.106038
cassava4.1_018288m	structural molecules	AT1G79990	13.5213	28.2422	28.712	19.0924	18.8706	22.083	28.6185	38.138	10.4014	22.9938
cassava4.1_018312m	structural molecules	AT1G79990	6.37413	9.84122	10.5524	14.7054	11.6691	15.1984	5.74355	17.892	5.44226	3.25553
cassava4.1_018678m	SNARE-like superfamily protein	AT1G47830	26.3165	12.0115	11.4753	20.7752	27.2819	26.5597	25.9631	5.08599	15.515	17.4545
cassava4.1_018679m	SNARE-like superfamily protein	AT1G47830	47.8467	36.971	23.3183	21.2942	28.0924	31.6975	71.601	19.7149	19.3017	32.5496
cassava4.1_018691m	SH3 domain-containing protein	AT4G34660	7.09036	4.71574	3.1695	6.21897	5.95645	8.15876	18.1115	2.86955	4.59399	3.65801
cassava4.1_018744m	Got1/Sft2-like vescicle transport protein family	AT3G49420	35.0118	8.99354	7.72544	30.1092	30.8293	30.4888	40.2215	6.4158	43.9467	39.123
cassava4.1_018747m	Got1/Sft2-like vescicle transport protein family	AT3G49420	30.8457	4.47384	3.85167	37.3178	37.7008	39.8586	27.1988	6.80395	52.1968	48.8138
cassava4.1_021087m	structural molecules	AT1G79990	5.53126	17.8558	15.6559	1.38849	6.49874	1.26245	1.97221	32.0423	8.9843	45.5726
cassava4.1_024207m	Target of Myb protein 1	AT5G16880	20.7402	25.5883	16.7703	5.68359	6.42943	7.98585	27.6162	38.5339	18.336	43.5099
cassava4.1_026676m	Got1/Sft2-like vescicle transport protein family	AT3G49420	0	0	0	0	0.280735	0	0	0.455079	0.917616	0.534974
cassava4.1_027182m	SNARE-associated protein-related	AT1G79070	0	4.04809	0.575626	11.9745	12.9061	15.3718	0	1.80525	0	0.196126
cassava4.1_031154m	SNARE-like superfamily protein	AT4G10170	8.2618	6.70893	3.29786	2.75768	4.28612	4.26299	0	5.06308	0	0
cassava4.1_031359m	SNARE-like superfamily protein	AT5G52270	0.370881	0.228612	0	0.073115	0.14427	0.0807824	0	0.195717	0.117591	0.122054
cassava4.1_032771m	SNARE-associated protein-related	AT1G79070	22.9613	8.85042	4.93658	20.2447	21.0367	22.4506	0	5.60898	0.411692	1.0108
cassava4.1_033235m	Target of Myb protein 1	AT5G16880	36.5266	82.7664	78.3334	19.6939	15.5519	15.7996	77.7752	248.972	39.8867	163.322
cassava4.1_010051m	holocarboxylase synthase 1	AT2G25710	19.7126	12.1867	12.6501	13.8531	15.0265	17.2753	3.3811	16.2535	12.0382	9.39794
cassava4.1_029771m	holocarboxylase synthase 1	AT2G25710	0.95934	0	0.783144	0.800566	0.803419	0.802163	0.327821	0	0	0.0960565
cassava4.1_028575m	lipoyltransferase 2	AT1G04640	7.56801	5.0975	5.03419	9.49608	10.3779	11.8666	9.79368	5.42302	13.6456	12.1673
cassava4.1_005329m	NAD kinase 1	AT3G21070	11.183	68.7859	38.4251	1.47414	7.84859	4.22128	0.5867	79.1087	2.49815	15.1069
cassava4.1_007213m	NAD kinase 1	AT3G21070	15.5021	23.7239	15.1777	15.9942	13.0642	12.4572	6.48782	13.0704	15.4127	12.0166
cassava4.1_032998m	NAD kinase 1	AT3G21070	22.5018	5.97925	9.03272	29.4956	23.5842	25.2798	36.0252	8.06693	25.765	36.7082
cassava4.1_004740m	nicotinate phosphoribosyltransferase 2	AT2G23420	17.5932	14.4657	12.7192	14.2786	14.0135	13.005	10.2194	39.4693	23.6384	41.711
cassava4.1_014918m	nicotinate/nicotinamide mononucleotide adenyltransferase	AT5G55810	5.98979	10.367	8.10256	2.51048	3.23617	2.07614	9.70043	12.6793	10.4144	15.263
cassava4.1_028302m	nicotinate/nicotinamide mononucleotide adenyltransferase	AT5G55810	0	0	0	0.181627	0	0.19941	0.539393	0	0.289227	2.17059
cassava4.1_014591m	pyridoxine biosynthesis 2	AT5G60540	11.3203	14.9421	9.29551	4.57019	4.70877	5.03193	14.3861	105.49	30.8662	87.9691
cassava4.1_005104m	pyridoxin (pyrodoxamine) 5\'-phosphate oxidase	AT5G49970	2.74558	3.71595	2.21179	2.01759	2.65447	1.84353	4.64027	1.50031	10.2223	5.71584
cassava4.1_018154m	pyridoxin (pyrodoxamine) 5\'-phosphate oxidase	AT5G49970	8.69651	12.6874	10.6981	8.2439	8.05009	8.44281	9.82871	20.8794	16.3879	13.3813
cassava4.1_010947m	quinolinate phoshoribosyltransferase	AT2G01350	17.1643	10.2196	23.0579	19.284	17.2578	18.3949	7.4346	51.0427	41.6794	15.365
cassava4.1_012325m	Aldolase-type TIM barrel family protein	AT5G01410	13.1411	25.8648	25.7507	18.8331	17.5114	19.5549	11.0546	108.803	48.4701	25.9284
cassava4.1_012402m	Aldolase-type TIM barrel family protein	AT5G01410	59.3694	173.898	256.849	103.521	143.03	234.254	28.006	774.317	292.366	408.755
cassava4.1_007271m	coenzyme F420 hydrogenase family / dehydrogenase, beta subunit family	AT1G04620	2.57571	4.75438	3.39769	0.63545	0.0431832	0.0239319	2.5328	106.942	55.2947	52.7335
cassava4.1_013136m	S-adenosyl-L-methionine-dependent methyltransferases superfamily protein	AT5G57300	12.4013	11.4606	13.8257	10.6041	12.3115	11.1066	12.2941	11.2063	13.6665	18.2136
cassava4.1_013395m	Biotin/lipoate A/B protein ligase family	AT4G31050	2.05889	5.75652	5.52495	3.851	4.68839	5.0887	4.54228	3.49945	6.86937	7.53051
cassava4.1_016729m	Pyridoxamine 5\'-phosphate oxidase family protein	AT2G46580	4.48527	5.13415	4.48952	9.36687	10.5344	13.5385	12.2867	4.34704	10.1707	9.9141
cassava4.1_013125m	cofactor of nitrate reductase and xanthine dehydrogenase 2	AT2G31955	5.99156	10.4392	6.56515	3.30831	4.55462	4.24144	7.25306	17.5273	10.4602	14.2525
cassava4.1_031711m	cofactor of nitrate reductase and xanthine dehydrogenase 2	AT2G31955	0	0	0	0	0	0	0	0	0	0
cassava4.1_011102m	S-adenosyl-L-methionine-dependent methyltransferases superfamily protein	AT1G22800	3.77823	13.7488	20.7341	17.0665	21.3448	15.2603	6.71403	10.2523	29.8115	16.3754
cassava4.1_009595m	Radical SAM superfamily protein	AT2G43360	13.9136	9.13038	9.94115	12.0765	11.9517	12.7694	14.8402	8.54197	17.1432	29.9267
cassava4.1_014321m	S-adenosyl-L-methionine-dependent methyltransferases superfamily protein	AT1G23360	3.75671	6.82718	4.24524	4.0894	3.43112	2.99566	2.44423	19.7824	8.05211	6.49207
cassava4.1_015799m	S-adenosyl-L-methionine-dependent methyltransferases superfamily protein	AT1G23360	1.00749	4.39743	4.61927	4.61476	4.9804	3.17883	0	8.96957	0.194452	0
cassava4.1_000277m	magnesium ion binding;thiamin pyrophosphate binding;hydro-lyases;catalytics;2-succinyl-5-enolpyruvyl-6-hydroxy-3-cyclohexene-1-carboxylic-acid synthases	AT1G68890	0.912767	1.18686	1.10534	1.70846	1.59567	1.02885	0.190328	0.932382	3.09811	1.78719
cassava4.1_009213m	UbiA prenyltransferase family protein	AT1G60600	0.257497	0.575223	0.36621	2.93602	1.28967	1.32603	1.31455	8.27013	36.4134	19.6588
cassava4.1_026548m	isochorismate synthase 2	AT1G18870	0	0	0.0297752	0.106464	0	0	0	0.8302	6.04499	0.357304
cassava4.1_011136m	enoyl-CoA hydratase/isomerase D	AT1G60550	1.14822	2.33025	3.7957	3.12138	2.14784	3.45902	1.44686	5.43885	23.6327	23.8869
cassava4.1_004744m	acyl-activating enzyme 14	AT1G30520	0.965941	3.79482	1.53532	1.39285	1.93196	1.27048	0.276018	11.5134	17.9043	4.40953
cassava4.1_029672m	chloroplast sulfur E	AT4G26500	37.9176	94.5655	185.261	44.3784	40.5891	45.2444	75.0274	161.16	64.5308	109.703
cassava4.1_032993m	chloroplast sulfur E	AT4G26500	30.3134	24.7908	25.5342	21.4721	24.9133	26.1377	43.9111	35.4697	44.1924	32.5361
cassava4.1_010916m	nucleotide binding protein 35	AT5G50960	23.3884	24.3433	28.5772	24.1776	31.6042	35.9979	19.2023	20.288	24.0815	19.2835
cassava4.1_024221m	quinolinate synthase	AT5G50210	1.27922	0.956502	1.10751	5.03744	6.57116	4.79596	2.53934	1.79545	6.85115	8.89683
cassava4.1_028562m	quinolinate synthase	AT5G50210	11.3788	33.5101	19.1868	6.47055	11.971	9.69341	9.4081	18.8347	13.101	18.4133
cassava4.1_014023m	sulfur E2	AT1G67810	0.711384	2.30847	1.22248	0.214049	0.18289	0.234139	0.475161	12.8757	0.846439	1.54071
cassava4.1_026316m	sulfur E2	AT1G67810	0	0	0	0	0	0	0	0	0	0
cassava4.1_003764m	Methylthiotransferase	AT1G72090	15.8643	15.0144	12.3465	28.8173	43.674	54.1384	9.77568	8.15507	12.8982	13.0376
cassava4.1_018172m	Iron-sulphur cluster biosynthesis family protein	AT5G03905	10.7101	12.3791	15.5716	8.09259	10.3799	15.6197	20.6116	28.5394	27.2682	28.5456
cassava4.1_018784m	Iron-sulphur cluster biosynthesis family protein	AT2G16710	49.6341	208.695	95.9432	27.8833	31.6976	33.4628	32.8413	392.661	78.3209	50.6512
cassava4.1_016788m	Isochorismatase family protein	AT3G16190	41.9489	43.3149	52.9548	27.7087	27.7464	32.6497	9.86582	47.6696	14.2642	27.8794
cassava4.1_009805m	lipoic acid synthase 1	AT2G20860	17.7132	28.058	22.6137	31.1024	26.7924	43.845	23.3146	42.6908	47.822	32.4797
cassava4.1_009722m	Radical SAM superfamily protein	AT5G08415	9.95757	6.10463	6.37418	7.36514	6.11328	8.49956	18.4602	9.26198	11.1577	15.5191
[truncated: 28,668 more rows]

## Sheet: Arg7drought stressed
gene	Arg7-DSC18Dck	Arg7-DSCC12D	Arg7-DSCC12Dck	Arg7-DSCC18D	Arg7-DSCC18Dck	Arg7-DSCC3Dck	Arg7-US12D	Arg7-US12Dck	Arg7-US18D	Arg7-US3D
cassava4.1_033241m	0.384419	0.743237	1.03382	5.54452	0.89612	3.87799	2.6749	1.46395	0	0.805535
cassava4.1_021728m	5.03889	19.526	22.7844	11.7243	12.3728	10.6614	10.7751	11.1597	11.9979	20.4423
cassava4.1_021066m	6.61333	0.110341	1.15746	0.791128	0.361889	0.169398	1.33869	1.96146	1.70186	1.39963
cassava4.1_015198m	51.4048	212.038	51.9344	97.8158	28.1985	41.9635	54.1538	39.7759	74.3828	46.22
cassava4.1_023475m	1.23847	2.41832	377.674	0.417452	301.848	295.909	2.90728	160.124	0.297676	7.52353
cassava4.1_011680m	32.0719	1.75109	6.70814	1.74747	4.65283	3.91214	679.86	11.4782	65.7392	87.1496
cassava4.1_030148m	1.19659	0.782373	0.368898	1.34871	1.09049	0.845941	1.1504	1.28062	1.4639	0.820603
cassava4.1_005129m	4.12114	17.0512	9.36643	8.552	5.6076	6.36398	5.4819	3.32922	4.72566	4.99605
cassava4.1_000539m	16.4099	43.2304	157.838	60.5019	41.3341	37.9389	23.7958	24.4171	31.1175	38.316
cassava4.1_032634m	79.92	51.6868	44.3115	78.1763	55.5895	46.9676	79.6846	54.2646	85.3825	69.2661
cassava4.1_023218m	0.61009	0.855862	0.718396	1.29427	1.70551	1.34493	2.78714	1.73706	0.534347	1.33342
cassava4.1_022409m	0.355617	26.8403	17.6064	12.3383	27.5012	58.0173	7.2647	4.39555	7.03682	1.21023
cassava4.1_004236m	2.06111	1.68326	2.34619	1.24625	1.91761	1.41807	2.08665	1.17848	1.93552	2.07887
cassava4.1_003487m	7.96443	12.4026	12.9164	16.7921	16.6551	18.225	16.0937	11.8121	15.2209	11.7438
cassava4.1_006592m	8.05882	22.4781	8.6829	14.9032	9.75417	8.56144	9.41493	7.39651	8.80312	7.56071
cassava4.1_021540m	16.0499	18.0598	30.8486	14.9486	41.6735	34.7177	41.521	37.3023	20.1693	33.6362
cassava4.1_017382m	101.959	20.5237	17.9718	21.7963	26.8097	37.3133	26.7669	69.1239	45.8343	20.1406
cassava4.1_011744m	60.6144	96.98	71.8132	53.6099	41.3481	52.0844	62.4702	59.202	57.6391	47.9417
cassava4.1_016242m	1.56118	7.38397	2.18942	9.50244	0.748977	0.310191	4.77238	3.63727	4.70961	10.1324
cassava4.1_023008m	73.7671	102.793	43.6566	74.5592	67.182	57.6842	82.1661	56.2647	121.98	53.3832
cassava4.1_018994m	67.0222	47.3253	50.7074	69.427	16.2438	25.8031	42.3911	12.7933	61.9378	148.55
cassava4.1_013530m	74.7094	21.0938	21.1035	38.2406	29.6019	28.972	46.1847	39.3199	48.0457	39.4391
cassava4.1_004265m	13.8706	20.3912	15.4702	17.9582	14.878	13.4547	13.7711	12.9132	22.9268	13.6231
cassava4.1_001624m	17.1715	1.05724	1.0592	1.08586	10.6542	11.9258	4.03252	52.2037	3.19495	5.3506
cassava4.1_000869m	11.9286	1.0707	4.18319	4.8587	2.04233	2.26826	14.145	10.7216	11.0424	19.7771
cassava4.1_008594m	16.3396	21.2452	18.338	21.9982	28.5315	32.5463	15.1401	20.4911	13.0556	14.7237
cassava4.1_006986m	15.0671	26.3927	26.7328	23.4076	25.8728	26.0021	20.7731	23.1924	18.017	23.4966
cassava4.1_031826m	0	0	1.38934	1.199	0	1.12665	0	0.990552	3.7931	0
cassava4.1_025326m	10.4363	20.8628	16.3001	17.3893	13.7618	9.49435	17.4638	12.8203	9.35869	12.7194
cassava4.1_003198m	11.1588	32.5633	16.5523	26.464	19.7638	17.1368	16.5395	18.7655	17.1318	22.9296
cassava4.1_003607m	9.80141	12.5845	10.8454	12.8579	10.1813	11.8488	11.0864	10.792	9.5401	10.8772
cassava4.1_017410m	116.85	3.70771	12.9155	34.0822	25.934	29.8481	36.087	45.9179	98.6118	29.9711
cassava4.1_021519m	10.4072	6.67703	15.8891	12.6096	16.0483	29.7054	9.4036	27.6421	12.055	13.9749
cassava4.1_031134m	0.085464	0.332311	0.0774014	0.258549	0.133937	0.435629	0.0662172	0	0	0
cassava4.1_001403m	17.0098	33.3863	29.5142	27.2061	22.93	22.0782	24.391	25.0841	19.0445	25.0291
cassava4.1_006975m	18.7594	8.15453	29.8551	8.38995	18.7381	12.8919	11.4408	12.1467	18.3236	10.931
cassava4.1_031104m	2.84907	1.4082	1.55755	1.27629	2.83135	2.78702	2.69805	2.53395	1.56171	2.80546
cassava4.1_005588m	53.5975	54.3349	42.018	53.0698	53.6757	47.9392	47.877	53.856	57.8637	60.1246
cassava4.1_033838m	53.3078	18.8812	39.3497	19.1232	22.9381	23.0457	25.4004	27.4854	30.316	21.406
cassava4.1_012491m	11.1815	43.4008	16.0936	22.1464	14.0992	16.05	17.9569	9.71672	10.6908	12.1855
cassava4.1_007587m	22.9596	37.6045	31.006	35.6005	28.4823	34.1859	23.7517	15.194	24.1434	21.0526
cassava4.1_017084m	191.884	29.7979	85.6147	21.1218	39.476	45.8717	68.4021	65.3977	101.697	125.489
cassava4.1_032948m	0	26.0643	5.08332	23.605	0	4.1583	2.28879	3.61425	10.8459	9.92891
cassava4.1_032241m	0.421166	1.49455	0.509173	1.06825	0.994891	1.23418	1.08079	0.36306	0.322622	0.896272
cassava4.1_001009m	0.226992	2.38869	2.48936	2.56943	1.51497	1.96483	3.18847	1.53091	2.09498	4.40052
cassava4.1_033408m	142.014	174.253	377.269	195.255	161.378	176.132	138.06	85.507	190.937	322.858
cassava4.1_022121m	1.78739	0	4.63411	1.27228	2.72167	2.50348	2.67716	1.1166	1.99328	1.20705
cassava4.1_031153m	17.4059	0.856565	16.6912	0.88222	11.1322	14.3177	5.71415	7.64264	2.70656	4.06393
cassava4.1_007263m	24.9023	30.8544	29.1368	31.6033	35.8201	35.2631	32.0485	29.2933	25.4191	30.648
cassava4.1_007322m	0.786368	0	0.0791645	0	0.415389	0.193772	0.338591	0.677835	0	0.432441
cassava4.1_025667m	4.47263	25.9241	0.853447	78.0894	0	0	41.1915	3.0779	90.0579	9.2534
cassava4.1_015245m	7.27854	2.64483	8.45958	3.99147	7.67067	6.25791	6.45578	6.48941	3.69628	7.8529
cassava4.1_031640m	21.5919	29.8859	26.647	35.5466	20.7383	21.5167	30.4581	26.8655	47.6597	29.9075
cassava4.1_007887m	1.70616	12.1064	4.14556	5.6989	10.1405	12.0233	6.72853	6.15129	3.77583	9.99287
cassava4.1_030443m	3.35887	0	0	0	0	0	0	0	0	0
cassava4.1_025837m	5.03211	14.6295	20.7677	14.5943	13.0461	12.183	9.21183	10.3859	3.78613	7.80997
cassava4.1_000329m	7.69309	14.6239	14.0833	14.743	11.6612	13.2615	14.2532	10.7508	11.5512	13.0015
cassava4.1_026178m	11.6769	3.3079	13.0022	7.80772	12.5491	10.6099	8.20926	9.65572	6.90385	12.0677
cassava4.1_024136m	3.96034	0	0.729647	0	0.650205	0.913571	0.65538	1.85335	0.506587	1.13215
cassava4.1_022167m	26.7497	0	0	0	0	0	13.28	18.0667	6.19544	27.6166
cassava4.1_012217m	175.215	151.643	257.339	176.335	112.476	151.628	203.737	103.667	261.574	300.059
cassava4.1_011121m	10.0521	14.1477	11.1519	13.3242	13.0094	10.6676	16.5595	16.3558	21.1608	18.7193
cassava4.1_009042m	9.04806	2.48024	2.25925	3.31793	1.76684	2.12698	3.33232	8.22974	4.12192	3.62614
cassava4.1_014085m	10.3506	0	0.746029	0	4.7943	6.01719	0.310608	9.07447	0	0.78303
cassava4.1_005326m	21.3921	29.7139	26.0816	34.2278	25.0325	21.8116	28.1585	24.5608	35.1524	32.123
cassava4.1_015202m	149.668	94.1294	44.0242	93.7467	56.2501	47.0856	85.5663	72.0077	136.321	70.3642
cassava4.1_022525m	71.0533	36.8375	39.9118	58.9466	37.2282	45.4444	59.4571	49.9642	64.7583	54.1692
cassava4.1_014926m	2041.46	24.5392	145.125	97.2897	79.6664	136.643	459.144	697.451	916.091	535.58
cassava4.1_003934m	0.117117	0.556643	1.5059	0.0870743	3.23109	4.31713	0.320326	1.95983	0	1.35604
cassava4.1_020115m	13.3001	4.53698	0.615987	2.65801	1.19579	0.664536	4.02088	4.45678	6.76372	2.43999
cassava4.1_018415m	6.22489	6.64937	4.66623	5.10743	4.02746	4.46489	6.41085	6.41715	8.36948	5.21086
cassava4.1_031997m	1.2724	0	0	0	0	0	0.979817	2.49761	0	0.905743
cassava4.1_017488m	195.985	196.578	51.5012	153.305	20.4424	34.4763	112.386	54.0145	175.98	190.094
cassava4.1_015866m	10.8383	0.103048	0.309108	0.0818522	4.49737	4.60742	0.0854153	8.9455	0	0.55776
cassava4.1_029827m	0.832032	0.0622093	0	4.39304	0.0516667	0.0952749	0.835389	0.21538	4.47941	10.0804
cassava4.1_020360m	81.5025	55.0323	30.8135	53.7738	24.8719	35.7579	60.628	59.8982	113.907	72.215
cassava4.1_009845m	59.0785	28.4486	32.9292	28.8705	42.7595	36.2128	32.6723	36.6396	40.3706	43.3517
cassava4.1_006793m	46.6164	36.3182	36.2516	44.8166	32.3983	32.2036	58.9675	33.2593	32.7358	48.8213
cassava4.1_012128m	42.3618	4.05836	6.723	7.73629	8.09706	6.35203	8.80243	19.7147	22.4103	19.7824
cassava4.1_007271m	10.4742	3.78534	4.20375	3.01392	5.22335	6.77701	9.67813	15.2398	18.001	13.4574
cassava4.1_023771m	7.19498	6.91225	2.55541	11.2289	5.67581	4.61418	3.66793	1.59983	1.86732	1.59008
cassava4.1_032139m	6.2631	0	0	0	0	0	0.525822	2.17791	0.170688	3.13504
cassava4.1_011111m	116.268	60.5489	99.4477	70.1611	140.311	218.631	62.1472	25.6591	42.9913	65.2982
cassava4.1_022401m	1.02443	8.33544	183.148	3.51042	22.9423	16.1899	4.41135	21.6425	5.83153	31.1477
cassava4.1_014059m	28.3909	9.15254	14.2845	14.2029	17.888	16.7465	14.234	20.9769	13.3341	20.7865
cassava4.1_005563m	16.9928	18.1496	15.2376	17.6477	13.2697	15.4481	10.4373	12.6912	13.3785	13.1393
cassava4.1_018489m	140.357	120.373	76.9809	143.506	151.166	112.681	43.7824	114.028	80.5721	161.371
cassava4.1_023663m	1.05254	0.148483	0	0	0.613211	0.563054	0.937191	1.39299	1.04055	0.766705
cassava4.1_006438m	31.1695	12.5856	11.8051	21.6692	20.216	17.7568	18.9218	24.541	24.3575	19.5021
cassava4.1_009457m	53.3691	1.87961	1.04868	1.8825	1.55703	1.11811	16.1215	12.3414	19.3171	29.141
cassava4.1_009738m	72.8859	11.5082	39.827	12.9165	37.386	30.0373	32.3263	39.3312	35.7171	57.116
cassava4.1_017971m	0.909901	1.06205	1.86169	0.16945	0.53291	0.333733	0.873935	0.746638	1.77907	110.981
cassava4.1_011099m	18.5563	22.7423	14.0076	19.3299	12.5866	15.2005	21.9628	14.2389	22.3984	17.8101
cassava4.1_020121m	547.414	237.889	271.348	212.159	279.441	264.993	343.564	281.334	378.174	343.748
cassava4.1_013762m	52.4978	12.7424	24.257	23.2363	39.284	35.5781	29.0804	43.0421	32.7295	41.6813
cassava4.1_020469m	0	0	0	0	0	0	1.02009	2.88308	0	112.08
cassava4.1_002087m	6.24174	0	0.531566	0.0366913	0.654834	0.927182	0.625987	6.05077	0.360165	8.83586
cassava4.1_034222m	19.201	48.036	21.3492	36.3906	64.2842	55.4831	24.4331	25.852	30.4411	14.0748
cassava4.1_003879m	9.30908	17.9568	14	17.4461	9.6372	13.5113	12.2749	11.7751	14.7704	16.1794
cassava4.1_019413m	335.656	643.956	420.377	324.309	240.425	265.224	438.573	164.014	572.728	475.969
cassava4.1_006479m	23.6169	37.5672	24.5262	22.9471	30.6881	26.4509	28.3635	24.0424	21.3269	27.0931
cassava4.1_034069m	15.7005	15.8298	15.3288	23.372	13.9817	14.6381	10.8362	11.8804	11.0343	14.7573
cassava4.1_032753m	11.5782	16.5443	23.9564	15.5594	38.1942	48.003	23.2181	27.2615	20.1939	15.6442
cassava4.1_007093m	16.5919	0.656181	1.09096	0.0577792	2.05266	2.37729	11.7711	28.3609	7.48796	19.127
cassava4.1_024949m	0	0	1.0709	0	2.56684	1.34869	0	1.1929	0	0.185951
cassava4.1_003876m	2.93531	2.54878	5.72806	4.34816	6.98521	6.55804	4.2928	8.05085	3.48903	4.50574
cassava4.1_025824m	0	0.109162	0.977535	0	0.0930971	0.259851	0	0.077916	0	0
cassava4.1_005171m	19.0518	34.982	18.7287	28.2926	18.3904	18.0593	18.8252	17.4077	22.1824	20.616
cassava4.1_021347m	2.47892	18.2672	4.42289	10.5785	15.1047	13.9885	11.276	14.1873	5.51415	21.036
cassava4.1_005988m	9.76474	10.5809	10.7358	12.7186	7.49537	11.8729	8.91032	9.59806	8.39498	9.64421
cassava4.1_030380m	0	0	0	0	0	0	0	0.111284	0	0
cassava4.1_025649m	0.608716	24.521	16.9442	18.5716	16.7274	18.0337	12.7963	13.581	12.6374	13.6727
cassava4.1_010624m	0.193827	25.7848	33.8791	61.5123	6.6119	5.7851	17.2785	3.75853	18.4654	18.9509
cassava4.1_024927m	0.0946417	0	0.169038	0.0683536	0.58207	0.810205	0	0.724965	0	0.200003
cassava4.1_012051m	2.42586	0	0.159201	0	0.823262	0.255528	0	0.510996	0.0995394	0.372454
cassava4.1_020082m	339.863	2.43439	27.8659	8.95078	31.45	37.4663	43.2431	112.701	122.746	32.7903
cassava4.1_010970m	29.114	6.8399	15.1102	8.61493	23.661	27.208	11.3147	28.2574	8.64141	19.6367
cassava4.1_011178m	28.5178	14.0152	3.78131	14.9576	7.17309	8.03402	20.1738	14.6306	37.9473	22.3506
cassava4.1_016537m	3.87262	6.41709	4.0535	6.70013	3.27504	5.40094	17.6717	5.44346	4.35361	6.24704
cassava4.1_006695m	1.10297	0	0.43681	0.312614	0.819785	1.30985	0.661366	2.43191	0.75181	0.39511
cassava4.1_024754m	2.13962	0	0	0.112561	0	0	2.78159	0.486618	0.34674	0.425606
cassava4.1_025694m	0.179337	0	0.1587	0.0659808	0.135561	0.128059	0.0686028	1.41628	0	0
cassava4.1_012451m	11.0286	10.9704	11.923	9.48378	12.8998	11.7937	10.9291	15.9359	6.17174	9.27371
cassava4.1_018784m	74.6393	74.6385	157.385	111.673	56.0429	59.9125	62.9505	55.8788	110.923	113.527
cassava4.1_017312m	35.811	32.3923	29.059	28.1547	25.0032	30.4324	30.5404	28.3582	33.7324	26.2847
cassava4.1_033956m	7.08954	2.03878	11.7592	6.30347	19.7802	11.5786	7.96732	13.3586	2.37789	10.7767
cassava4.1_022032m	29.6593	0	1.18875	0.157985	6.70461	8.371	0.865304	26.369	0.796477	2.3386
cassava4.1_024786m	0	0.541836	0.377352	0.318167	0.210332	0.302821	1.94666	2.67203	3.2581	2.74283
cassava4.1_011469m	0	0	1.496	0	0.765366	1.37858	0.286994	1.97127	0.27804	6.7516
cassava4.1_001921m	39.6748	35.3934	63.3792	55.7149	42.6483	38.3556	61.3287	34.2947	74.7704	76.4618
cassava4.1_005766m	10.2654	0.0656266	0.494427	0.156056	2.95687	2.94004	3.21247	22.0263	2.3294	6.12296
cassava4.1_010672m	7.35241	0	0.361405	0	0.630965	0.804271	0.157653	1.02706	0.120462	0.0705779
cassava4.1_004385m	10.3357	21.8107	22.4319	19.644	12.8277	15.5134	27.7912	23.6523	26.9632	31.6099
cassava4.1_014988m	62.3396	30.4063	45.682	47.9713	39.2682	37.2738	35.6633	43.6581	46.3483	50.1734
cassava4.1_013133m	15.3471	1.95702	12.8506	0.924507	8.53843	10.3646	4.76996	18.8858	4.25392	9.12153
cassava4.1_007833m	28.4955	69.173	39.8172	50.4415	43.218	41.5496	42.1566	37.5072	53.6108	36.2518
cassava4.1_017139m	1.38834	0	0	0	0	0	3.56238	0	2.06935	1.13664
cassava4.1_025251m	9.33598	17.2309	26.3881	34.2085	36.1205	41.0931	6.09569	4.72015	4.25262	6.16002
cassava4.1_013839m	30.9743	18.6641	43.131	22.0032	35.0721	29.3484	19.0521	26.3263	21.0743	25.1548
cassava4.1_026069m	1.06586	0	4.96725	0	0	0	19.7766	15.7627	21.3969	18.6503
cassava4.1_003320m	1.82207	21.8994	170.563	18.5051	64.6275	35.4072	25.2385	26.7193	15.629	27.0972
cassava4.1_008681m	11.6133	10.6152	22.4914	7.08969	19.7695	26.6537	11.2303	31.7195	8.36522	14.0443
cassava4.1_034323m	0.443841	0	0	0	0	0	0.204492	0.7455	0	0.378412
cassava4.1_026993m	8.23338	69.685	15.771	155.647	19.0264	13.58	15.5556	10.2995	10.0426	18.3663
cassava4.1_018020m	18.7587	21.6262	18.6145	18.699	11.4662	11.4341	21.4576	18.5678	28.165	10.2967
cassava4.1_008217m	29.3637	23.2122	34.9431	31.1283	43.8745	37.4706	41.4318	43.4437	39.5255	39.8367
cassava4.1_000974m	16.413	9.55713	13.1654	15.1267	10.2807	10.8375	17.4848	19.6042	14.5602	27.0841
cassava4.1_022711m	1.73612	9.42114	6.33535	2.55835	2.96945	3.1986	3.68446	2.6027	5.26851	5.39304
cassava4.1_004747m	3.5598	5.79074	6.94149	4.87556	15.3141	11.5783	5.50619	11.168	4.7386	6.62934
cassava4.1_024261m	2.86274	5.34581	2.3992	3.04501	3.4613	3.33766	2.94584	1.81735	5.19377	2.90723
cassava4.1_028329m	2.06341	26.2255	10.2148	8.35674	7.71455	7.9331	7.16353	7.0022	9.08002	12.5319
cassava4.1_020670m	3.17774	0	0.298951	0.262852	0	0.485749	1.01443	31.3577	1.4881	1.36936
cassava4.1_005660m	1.48822	0	0	0	0	0	2.09687	5.10356	1.21863	2.55553
cassava4.1_026668m	1.44885	0.937037	0.45862	2.28421	0.687432	0.917256	0.470628	0.491711	0.958563	1.1737
cassava4.1_006162m	24.8673	21.1609	18.4306	24.1781	19.2997	21.7421	25.1789	24.3888	18.8125	17.2745
cassava4.1_005524m	62.1054	84.3212	56.0958	116.268	41.012	42.3369	57.0238	41.0908	87.1662	70.0302
cassava4.1_015156m	48.3199	7.99481	402.054	1.40434	460.261	436.384	23.1023	329.05	5.77682	64.0173
cassava4.1_020326m	80.8207	37.9955	43.3378	53.9917	57.7694	49.0801	57.2179	62.9847	67.8906	58.944
cassava4.1_003723m	25.1786	6.87738	37.5236	22.616	72.8403	55.9843	15.8629	14.62	4.80331	22.4392
cassava4.1_009209m	22.787	19.0722	18.8312	21.6389	20.4364	23.6356	21.1835	23.7642	31.9615	26.8422
cassava4.1_023399m	0.200414	0.676331	2.56436	0.527144	3.04684	2.54899	0.624406	2.09695	0.115489	0.142101
cassava4.1_016121m	15.6368	7.86144	11.2134	5.89041	13.1295	12.1521	10.2838	19.6941	10.6264	21.4629
cassava4.1_004890m	12.5078	21.3725	14.6236	22.2269	15.6774	18.2419	16.2754	15.6439	15.8427	12.3747
cassava4.1_005413m	32.2154	83.0998	89.0581	56.5105	126.486	109.534	38.4801	60.5197	43.4615	44.9125
cassava4.1_019365m	46.7775	54.6955	33.5164	56.9008	50.2653	42.8117	64.1623	45.9745	84.3865	46.3757
cassava4.1_030140m	9.16275	1.48609	8.2104	0.379925	15.0923	41.0258	2.40911	20.9953	0.615625	13.845
cassava4.1_006723m	0.798587	0.52406	1.09464	0.361052	2.1198	2.31131	2.64483	3.48522	1.45877	16.4372
cassava4.1_001759m	2.13055	4.06867	3.1041	6.61729	6.6626	8.01938	4.61665	3.7132	3.74816	2.59624
cassava4.1_028996m	2.92878	0	0.296442	0	0.912481	0.971046	0	3.84238	0.197734	1.62081
cassava4.1_011625m	39.8652	9.52085	20.6528	17.5754	29.4905	26.0244	19.8246	51.0244	27.1862	40.6993
cassava4.1_013173m	7.99574	2.57433	1.50337	3.60081	2.29455	2.54379	7.55402	8.57085	14.4558	6.12273
cassava4.1_012094m	8.98684	8.54869	17.2525	13.7698	8.16984	9.83575	9.80273	9.68418	11.3982	10.8179
cassava4.1_004291m	2.13746	3.48779	1.84019	2.82162	1.93834	2.9153	2.54471	2.21385	2.15729	2.52067
cassava4.1_031481m	16.8634	0.761246	4.43338	2.28582	2.48263	4.715	6.0941	5.06775	6.86943	6.26497
cassava4.1_026473m	27.4778	0.969408	0	0	0	0	13.3786	60.134	0	5.64415
cassava4.1_015628m	21.5831	21.5714	18.2866	20.8701	19.9221	25.032	16.3439	19.6678	27.3968	19.8535
cassava4.1_015834m	0.582828	0.174794	0	0.13568	0.571136	0.410534	0.14555	0.974904	0	0.134794
cassava4.1_032268m	1.7326	0	2.07275	0	1.27774	0.714928	0.25831	0.634686	0	0.937406
cassava4.1_016095m	110.091	169.182	127.608	141.073	109.305	97.4203	117.073	75.3368	157.97	117.567
cassava4.1_010191m	2.04682	38.2903	0.806682	87	0.173646	0.486228	3.31559	0.288963	17.7271	3.91856
cassava4.1_029087m	3.12218	34.9758	19.2454	37.5744	16.1504	16.1519	16.3673	10.6355	11.1187	13.4093
cassava4.1_019168m	40.2713	43.0018	17.5143	25.2459	22.1985	18.1648	57.8849	19.9684	76.2758	40.7833
cassava4.1_028492m	5.68031	0	0.10468	0	0	0.248191	3.4812	3.55394	3.48273	6.36993
cassava4.1_024091m	209.26	15.2048	42.137	5.24508	42.5822	80.5697	72.3336	464.375	12.7426	30.1075
cassava4.1_024337m	0.514691	0.163915	1.1012	0.129104	2.05282	2.78875	1.7309	2.02048	1.3671	1.72052
cassava4.1_010620m	177.493	211.198	26.445	85.2882	22.0408	36.3353	61.4541	14.625	96.5063	128.232
cassava4.1_008825m	330.982	41.7015	51.1289	135.843	68.5582	97.0582	176.452	245.734	309.47	155.73
cassava4.1_011615m	10.8107	20.4678	14.4942	18.0351	12.5304	13.8923	13.5419	9.08395	12.8301	7.58864
cassava4.1_005680m	111.434	91.5534	97.3516	158.472	113.275	156.532	62.1774	120.47	140.902	49.4178
cassava4.1_010324m	251.123	26.7467	29.7016	38.4542	20.96	36.3985	77.6478	98.944	165.729	84.6963
cassava4.1_028505m	51.0884	2.39882	27.9691	16.8379	12.7818	25.7715	6.17239	0	2.9158	0
cassava4.1_008620m	15.7608	25.2446	16.0815	15.9819	11.5713	13.9443	17.9333	10.0307	15.4735	19.9616
cassava4.1_004193m	11.7311	34.7084	19.0329	29.147	21.8911	18.1902	17.5448	16.7343	26.4322	19.7738
cassava4.1_009277m	6.17216	17.4181	7.51069	9.82586	10.4223	8.27597	8.07407	7.51391	7.29793	5.90921
cassava4.1_023167m	9.38297	0	0	0	0	0	0.741977	1.81844	0	2.71204
cassava4.1_021543m	0	0.0514088	2.90455	0	3.13113	2.21277	0.0842313	1.69101	0	0.387834
cassava4.1_029194m	4.8402	13.8303	6.65393	9.54701	7.30419	8.05195	6.95382	7.03973	4.2631	5.99386
cassava4.1_018476m	50.8648	83.3047	54.5544	62.6408	45.4848	48.7508	58.4723	43.9169	84.5776	71.414
cassava4.1_014943m	85.9438	27.5907	32.8865	46.2215	40.2294	36.6633	41.6615	54.5668	71.9705	42.0617
cassava4.1_004003m	48.485	48.833	51.9549	34.9502	68.6101	68.3306	26.9935	53.5781	27.9185	21.259
cassava4.1_001697m	44.2798	13.3563	36.2464	11.8278	17.5459	14.8763	18.4073	29.1022	17.1842	51.8396
cassava4.1_007613m	31.9171	37.213	44.2559	38.7606	27.5399	30.4736	32.4235	28.0559	33.1897	46.3819
cassava4.1_001408m	4.20894	13.1553	42.117	13.8538	32.6608	31.929	10.2363	14.442	10.7911	10.5364
cassava4.1_007452m	7.60009	4.30859	1.85694	2.47698	3.95211	3.56398	5.41676	5.1375	5.5319	3.96147
cassava4.1_017093m	174.486	266.207	137.348	235.49	141.451	113.489	242.721	118.387	360.282	198.371
cassava4.1_011946m	255.875	121.653	89.7008	161.977	151.765	116.708	168.883	141.191	224.986	150.031
cassava4.1_005678m	7.34152	4.72882	4.62581	5.23468	6.98445	6.70052	8.24724	6.86382	8.61104	8.12602
cassava4.1_022457m	9.75793	24.557	20.832	18.276	15.0366	18.2253	30.1542	34.236	22.9425	24.0822
cassava4.1_011902m	2.64797	0.90179	0.424688	5.2295	0.833931	1.61359	16.5915	0	1.13603	0.334291
cassava4.1_012970m	12.5319	0.663428	2.87163	0.103435	4.54983	6.10375	4.09408	5.79008	1.11187	21.4878
cassava4.1_006650m	10.1414	14.6519	21.0358	10.8001	12.0178	11.8245	9.72509	10.0324	10.6614	11.8153
cassava4.1_031412m	1.17007	0.529915	43.5443	0	11.9282	9.12973	6.44232	18.5143	0	19.3364
cassava4.1_019623m	97.6976	93.9635	128.045	76.042	90.39	105.279	60.7433	101.078	62.784	81.1719
cassava4.1_016574m	17.4025	0.163844	0.153948	0	0.394569	0	1.16579	11.3928	0	15.9906
cassava4.1_012749m	35.8791	9.79813	25.4308	61.0677	61.1554	72.9611	8.53651	9.73561	5.96471	6.05374
cassava4.1_003774m	1.46443	0.767644	1.28194	0.651106	2.09269	1.6272	3.35244	5.08581	0.973545	3.19736
cassava4.1_013514m	3.55019	37.5181	17.4893	108.898	7.49207	8.71276	2.478	1.47412	13.6699	9.21527
cassava4.1_009112m	37.5328	11.3374	17.1623	21.6121	20.6132	15.1266	23.307	24.5572	18.7432	44.6292
cassava4.1_033217m	0	0	8.51513	9.22305	0	11.3077	2.47181	2.03886	21.7348	2.26958
cassava4.1_033931m	0.369916	0.336327	13.1479	0.26589	20.0755	20.7833	1.39145	18.0599	0.206881	4.239
cassava4.1_005038m	1.95793	6.49876	6.11744	4.57079	5.95967	5.23734	3.89634	3.72598	4.7034	3.71444
cassava4.1_010247m	17.3729	27.5012	9.35105	25.4045	11.9856	14.8284	24.7244	18.8546	19.0317	11.3792
cassava4.1_010618m	1.08888	0.193618	2.30449	0.771866	2.67374	1.46463	1.37535	2.11472	0.892624	1.12663
cassava4.1_031674m	10.5698	0.59374	0.541425	2.17845	0.236359	0.658606	3.4035	2.30724	4.03949	4.55275
cassava4.1_010595m	11.9622	90.1123	15.1354	69.862	10.6623	20.369	30.7003	3.94623	11.461	4.64951
cassava4.1_026350m	21.0851	6.13486	12.1916	28.7729	25.0057	34.2442	11.1593	21.1591	45.0554	21.5318
cassava4.1_032692m	12.7861	3.05615	2.85674	2.44913	4.71021	6.40026	2.93112	9.11692	2.65666	4.26437
cassava4.1_010579m	9.43669	14.7104	21.2542	11.7553	16.7179	16.4532	14.6894	17.6615	12.5621	22.5006
cassava4.1_032528m	0	0	0	0	0	0	0.540687	0	0	1.31442
cassava4.1_032301m	0.241711	43.4001	21.3674	45.5273	1.72134	1.01384	3.78688	0.947045	13.2965	0.330197
cassava4.1_015433m	27.3952	0.386513	0.9013	0	0.156042	1.0082	34.7526	26.2256	49.7826	15.3109
cassava4.1_012115m	1.86343	0.427804	5.53214	12.1009	1.93421	1.72717	2.65624	2.06017	13.0637	5.96039
cassava4.1_022087m	4.98958	23.8543	24.1135	18.4332	22.1356	20.5192	23.4383	23.2198	30.3962	15.1609
cassava4.1_019758m	8.02498	31.6384	18.2252	20.8242	13.0601	14.0408	16.9448	7.05211	18.765	12.6935
cassava4.1_017583m	16.7912	18.1698	1.51276	8.17176	6.95095	14.6624	16.1292	7.91963	19.2387	8.99754
cassava4.1_011571m	10.9691	8.0138	10.4703	21.807	18.7422	13.3713	18.537	26.5979	13.133	19.5842
cassava4.1_030874m	0.48816	0.457728	0.446732	1.10275	0	0.716087	0.765097	0	0	0
cassava4.1_005711m	19.6061	30.0549	29.3154	27.0157	29.9814	29.9414	23.3408	23.4879	22.7608	22.339
cassava4.1_002407m	6.24532	8.07021	8.49932	11.9457	7.42379	7.61208	6.89481	6.68419	10.1435	6.48249
cassava4.1_006172m	11.9478	12.2667	11.4981	13.3672	16.9888	14.324	18.3565	17.7003	20.2335	18.6303
cassava4.1_030995m	15.6597	0.681228	0.671364	1.2032	1.50935	1.23735	10.5361	0.803652	5.47152	0.177748
cassava4.1_016005m	43.9611	21.8037	37.3498	31.6129	48.1261	40.526	32.29	46.0761	31.8329	37.8218
cassava4.1_032538m	2.17532	0	0.880929	0	0.386165	1.05729	0.397377	0.63937	2.14818	0
cassava4.1_025650m	0.486672	0.885247	0.523878	0.749781	0.387726	0.468766	0.797807	0.441589	0.288322	0.25826
cassava4.1_031706m	0	0.101966	0	2.18772	0	0	0.0843996	0	0	0
cassava4.1_017495m	430.674	0.749654	43.134	0.866358	60.6422	40.8603	17.3507	89.9144	8.47634	63.883
cassava4.1_018047m	49.4345	34.6213	29.1578	42.6067	34.6037	27.1644	44.6019	36.2216	52.8584	41.8684
cassava4.1_012448m	173.066	14.3151	340.145	39.7689	200.793	247.671	29.6223	90.007	27.5499	17.9972
cassava4.1_016404m	0.228923	2.33455	28.7288	0.829316	23.4635	28.6792	2.74029	8.99101	1.05204	2.91888
cassava4.1_003926m	4.08958	4.47451	3.56242	5.45377	4.52446	3.7694	5.93886	3.94084	3.52445	4.11237
cassava4.1_033440m	11.3823	25.7228	23.3922	25.6443	21.7801	22.1396	19.7546	19.3599	18.0479	19.4615
cassava4.1_028734m	236.293	143.74	134.687	120.245	186.712	153.453	149.753	134.477	165.741	173.516
cassava4.1_005193m	13.3054	26.5641	34.8764	27.622	28.2893	30.6609	18.7937	25.1722	17.1103	20.8294
cassava4.1_014607m	670.517	674.89	869.031	2027.03	659.717	890.268	83.4275	3.41749	137.169	54.7781
cassava4.1_031443m	0.821644	14.301	11.2933	14.6922	11.3036	10.5824	6.42082	4.73385	1.38446	4.44937
cassava4.1_002428m	7.23628	15.3035	15.1002	23.1555	18.4006	17.6586	18.7292	9.51532	11.3915	30.483
cassava4.1_006243m	38.7119	0.160707	0	0.0635126	0.313128	0.294455	3.79441	1.68486	1.31621	3.47193
cassava4.1_028221m	0.33145	0.477787	0.156711	0.128895	0.545091	0	0.913828	0.567906	0.188735	0.490208
cassava4.1_031148m	0.465554	0.107214	0.279593	0.468724	0.24138	0.226293	1.02904	0.235867	0.597533	0.972721
cassava4.1_003704m	3.42681	0.241979	20.483	0.0383613	25.2063	24.9881	0.664194	11.8383	0.170917	3.23236
cassava4.1_006261m	1.9629	0.841884	1.50941	2.01716	4.03074	3.12308	2.36238	2.72609	2.11038	2.98891
cassava4.1_023484m	0.581321	1.83475	1.71076	1.60732	0.794366	0.895686	1.02073	0.469235	1.55224	1.54431
cassava4.1_014103m	45.3621	37.1173	47.1959	61.8581	35.0341	37.134	20.3977	19.7095	33.3544	29.7079
cassava4.1_030676m	0.106481	0	0	0	0	0	0.113885	0.0974847	0.0410732	0.212156
cassava4.1_014697m	110.838	75.897	75.3679	124.333	70.1716	63.9196	69.9513	38.4992	82.7563	123.189
cassava4.1_007939m	5.17425	0	0.257444	0	0.216101	0.0677947	1.38679	3.20897	0	2.60885
cassava4.1_032404m	0	3.7721	2.09842	5.69781	0.615964	1.14486	1.19836	0.755038	2.62848	0.814405
cassava4.1_028146m	0.154874	0	0	0	0	0	0.37039	0.103561	0	0.226055
cassava4.1_016065m	91.9764	30.1714	28.463	49.085	45.1699	49.8884	115.002	41.9675	65.6195	54.056
cassava4.1_024436m	1.65829	4.60213	1.43348	7.04751	2.46431	2.28922	2.44497	2.01936	13.0707	4.49601
cassava4.1_031388m	253.469	24.9333	416.042	20.8214	436.599	438.104	311.224	272.762	49.1732	106.677
cassava4.1_033543m	0	2.2612	0	0.595986	0.621152	1.16085	1.84563	0.521764	2.71398	1.12921
cassava4.1_019896m	9.86903	12.4192	7.52141	11.6275	7.43742	6.03621	12.8727	8.6144	11.7474	3.588
cassava4.1_000285m	4.24444	13.4231	10.9428	11.9647	10.4492	11.9044	9.23325	7.50116	6.52278	6.68335
cassava4.1_030201m	2.55736	0.734112	130.749	6.0428	26.1136	25.6773	4.78807	28.4767	2.87537	17.0443
cassava4.1_016156m	2.09403	8.59172	6.15538	5.76282	5.63958	5.45038	6.2027	1.97379	6.76138	5.06707
cassava4.1_025795m	3.53248	12.2793	7.93638	13.6754	8.62813	8.29771	10.9817	7.96375	6.51231	5.35285
cassava4.1_009897m	74.9037	69.5216	69.6421	43.7284	72.4685	72.6797	89.173	96.1699	51.5867	55.5191
cassava4.1_013095m	17.0928	17.4514	17.3005	21.7846	17.9669	21.5785	10.4865	12.7814	15.2303	10.9757
cassava4.1_021382m	0.593394	1.8708	4.69629	1.59618	4.59857	2.905	2.39616	1.03577	1.03474	0.814955
cassava4.1_018093m	59.6522	462.507	76.2362	270.042	7.79431	45.1489	78.4754	19.7803	208.845	24.8974
cassava4.1_007790m	12.8608	10.4929	26.7307	13.8788	17.4154	16.6496	11.3617	17.107	9.65373	15.318
cassava4.1_014260m	12.2604	27.0507	13.0419	20.0068	18.55	15.8027	20.0819	17.6086	24.4234	16.3002
cassava4.1_030076m	2.60013	14.3385	4.03901	2.30633	5.08202	3.51504	4.91604	2.67693	3.80416	9.82649
cassava4.1_015786m	408.302	846.502	899.311	445.815	491.553	631.061	361.864	379.436	480.077	371.865
cassava4.1_025813m	0.143709	0	1.63718	0	1.38455	0.870627	0	0.779073	0	0.212861
cassava4.1_020915m	10.2599	21.3151	19.4712	30.9647	23.4378	17.378	24.0669	21.0806	6.2299	23.5389
cassava4.1_033544m	3.96651	8.28538	6.14116	5.9495	6.5878	5.96993	6.53165	5.90142	7.10906	6.09556
cassava4.1_027486m	2.96949	0	0.161092	0	0.278911	0.514427	4.04092	10.1168	0.663285	5.47675
cassava4.1_015217m	37.3233	35.1762	19.903	30.9813	29.3351	30.3124	29.1004	34.64	32.6143	21.9098
cassava4.1_027918m	8.6323	14.1978	10.7943	13.2977	7.99143	8.60704	6.14646	4.03483	5.82985	2.84666
cassava4.1_034260m	6.13171	88.1087	21.5427	91.0099	19.5428	7.80102	67.8176	9.72168	122.786	70.1781
cassava4.1_004884m	2.66701	0.228578	1.20099	0.309637	1.90027	1.04615	3.0188	2.22162	0.705225	61.2759
cassava4.1_001439m	6.50132	16.2983	2.22455	8.73614	3.38045	2.01722	11.8495	9.37937	9.4089	11.679
cassava4.1_018722m	54.0984	3.76318	21.9098	3.17282	22.6954	25.9834	7.70491	37.1042	4.17405	100.43
cassava4.1_019229m	13.6489	11.8487	15.2378	10.4783	5.95685	6.98464	11.7889	3.81416	19.9253	17.8085
cassava4.1_001761m	2.34393	0.827632	1.34207	1.18988	2.16915	1.17439	2.52861	3.31268	2.3024	1.43558
cassava4.1_032745m	95.984	68.7376	87.5888	79.8584	77.6897	66.0045	62.5405	64.4093	70.6312	92.1726
cassava4.1_010708m	84.7489	5.91347	172.928	4.55969	140.491	194.924	18.2351	163.161	10.1093	19.1476
cassava4.1_008249m	5.27285	0	0.213629	0.235655	0.250038	0.0569507	7.78261	5.31068	8.53448	36.0831
cassava4.1_003204m	12.6313	30.4005	13.9579	26.1241	15.0378	17.3903	14.4915	13.8762	14.5156	12.9468
cassava4.1_013200m	0.883367	29.3163	37.3405	35.6248	40.3118	19.9627	26.854	0.292089	56.5274	16.8103
cassava4.1_021253m	14.2387	23.4706	6.60454	18.4635	14.6037	13.7611	23.8854	21.4395	19.9647	19.256
cassava4.1_001002m	9.7159	80.5321	60.9116	59.9583	21.6423	29.0839	26.1055	14.4115	30.9792	28.1813
cassava4.1_034233m	6.28671	0.674646	1.72698	0.278936	2.75992	3.29143	4.33731	15.6668	2.94606	5.59977
cassava4.1_009396m	118.773	250.038	140.311	301.121	280.722	402.968	62.1773	21.5429	42.7811	10.8497
cassava4.1_006066m	0.157104	0.155613	0.150282	0.122588	0.393901	0.843461	0.0627454	0.53577	0	0.29588
cassava4.1_018998m	12.3893	7.77385	2.7677	8.80629	5.01127	3.73372	6.74937	9.98527	9.6146	8.21925
cassava4.1_031637m	1.38624	0	0.158849	0	0	0.125804	0	0.114532	0	0.125041
cassava4.1_008082m	4.87023	0	0.093049	0.162127	0.497504	0.45496	5.22388	1.59897	8.17583	8.39947
cassava4.1_033525m	8.08963	572.24	833.019	190.928	198.039	241.867	124.211	9.31604	106.083	202.592
cassava4.1_000211m	4.40098	9.52232	6.09806	8.34775	7.79559	7.44777	8.38008	7.58798	6.3875	6.76137
cassava4.1_000694m	2.29794	24.6386	23.5703	14.7244	13.3358	12.7696	14.0537	8.44251	15.2154	19.2591
cassava4.1_025914m	3.71298	14.5754	9.30043	12.522	10.293	9.9601	10.5191	9.41255	10.6847	7.63212
cassava4.1_007585m	2.7045	12.812	17.3875	4.126	27.7972	52.5138	7.14467	19.1373	5.01073	5.09779
cassava4.1_006745m	1.18959	0.307425	0.440629	0.67019	0.820695	1.41272	1.17591	2.54812	0.27311	1.31404
cassava4.1_023205m	0.0906254	7.94229	3.2985	4.47692	3.95562	4.58166	6.38631	2.93687	2.36197	2.14909
cassava4.1_019193m	17.3084	7.58909	0.4	3.31832	0.172533	1.30854	13.4422	39.6521	13.0484	22.0249
cassava4.1_012137m	31.2801	24.1314	19.7173	26.3297	16.5304	15.1692	15.6842	18.2366	39.1212	16.8013
cassava4.1_018876m	17.4473	17.2563	12.3654	17.4862	15.9381	11.4182	13.2493	15.0675	22.462	18.4354
cassava4.1_012150m	28.2911	43.7384	29.0438	54.6752	40.9711	37.0672	37.6068	32.4834	35.0742	27.2194
cassava4.1_000894m	17.2984	1.5081	7.17596	4.99342	2.55516	4.80953	8.9171	19.5412	9.43723	22.6339
cassava4.1_000748m	3.63111	0.711702	1.23041	0.053737	0.898679	1.18672	2.14049	4.25282	0.74564	3.54395
cassava4.1_020122m	42.0193	42.5099	29.6577	50.2068	42.0373	31.9018	40.443	40.0401	63.9248	42.0955
cassava4.1_003555m	9.31939	10.4304	14.7546	12.3713	13.8676	10.4163	11.4806	10.8769	10.4668	15.2271
cassava4.1_021252m	71.7421	19.1244	46.4626	20.8737	21.5197	19.9007	38.5987	40.0431	48.919	74.359
cassava4.1_031936m	3.58222	4.45653	2.06542	3.3619	0.886755	2.48686	4.43001	2.94309	1.34977	0.813555
cassava4.1_018424m	403.213	1347.06	812.752	1060.16	250.013	449.102	488.388	236.299	908.388	632.791
cassava4.1_016926m	22.4844	10.9669	10.4054	14.4265	13.5013	11.2917	17.6464	14.8956	25.1242	19.0423
cassava4.1_030027m	0.0556097	0.114496	0.205544	0.0454308	0.361744	0.416995	1.75503	1.1234	0.852933	0.555855
cassava4.1_017733m	17.5008	27.1134	18.991	27.8198	15.8906	15.347	17.68	16.3813	26.4829	23.9242
cassava4.1_007695m	11.2125	52.5311	10.2623	22.9209	10.7159	4.7273	30.1973	17.0065	40.5931	23.4736
cassava4.1_014056m	17.3219	12.0558	26.0998	19.8257	46.6587	39.0988	34.6437	24.0532	18.2179	35.7909
cassava4.1_028902m	1.27898	0	0	0	1.99231	1.82985	3.89784	0	1.443	0.903094
cassava4.1_015542m	18.8015	0	0.0891519	0	0.601757	0.142284	3.49853	12.0481	1.68579	6.97272
cassava4.1_030659m	5.98551	0.325014	10.3524	0.0855873	6.81886	6.74659	1.82472	7.99029	0.776486	3.81126
cassava4.1_014005m	32.92	78.1687	19.2441	75.6735	18.72	22.9948	27.4088	16.4916	49.6666	16.3103
cassava4.1_020646m	7.17367	3.69983	2.62223	7.47029	4.57022	6.22267	22.9497	1.60427	7.41345	2.96475
cassava4.1_023248m	0.444436	22.6406	10.6218	423.472	0.272608	0.905531	11.5189	0.911484	75.6578	14.6402
cassava4.1_007469m	9.44015	12.2868	8.85216	9.8432	7.67874	7.96004	8.20135	9.94492	9.64669	9.90501
cassava4.1_005990m	3.79071	4.81622	2.23807	7.7588	8.47367	7.82822	7.90821	9.33489	5.88933	4.04963
cassava4.1_014666m	40.423	28.6683	9.92014	9.81061	21.4693	20.5127	23.2439	28.4778	25.8425	23.1302
cassava4.1_007539m	4.71153	6.82152	5.36211	8.87002	5.41896	7.12199	10.9	5.62977	8.35523	9.08381
cassava4.1_023020m	2.38124	0	4.27507	0	0	0	5.48093	1.53834	0	6.68074
cassava4.1_014684m	75.4971	22.1652	43.6298	31.2549	50.4408	41.6983	40.9745	64.207	46.1238	59.3025
cassava4.1_028500m	18.3591	0	4.15339	0	5.43892	3.65909	2.93726	12.7808	3.01119	8.32294
cassava4.1_005637m	5.78851	0.111297	0.811502	0.481963	0.0466697	0.172937	3.34786	3.09963	3.3578	1.61333
cassava4.1_008671m	21.3055	22.7041	13.7483	27.6325	9.75519	12.0718	22.4319	16.8742	22.043	20.8086
cassava4.1_019367m	25.5975	15.4992	38.059	10.3456	35.9649	37.5617	21.7628	31.9677	15.4599	13.0438
cassava4.1_005695m	8.5827	21.8026	16.0931	16.6084	11.0535	11.6724	10.6264	10.9856	10.898	12.3294
cassava4.1_005748m	17.0079	9.46638	16.9834	9.3869	12.6832	14.0209	14.1445	22.0312	15.5081	17.7619
cassava4.1_008883m	8.85648	5.94523	11.8701	7.24937	15.5964	20.3471	6.73144	10.9894	4.11452	5.48663
cassava4.1_028927m	5.88238	1.14336	0.233821	0.962925	1.15426	1.18377	3.97607	3.39754	4.10354	1.71517
cassava4.1_016474m	28.831	0.376281	3.52031	0.725908	34.1432	15.9087	1.90467	3.40738	0.656479	4.27886
cassava4.1_008303m	22.2519	17.881	19.1719	18.4615	23.4393	30.4631	22.0918	17.8176	24.1935	27.3966
cassava4.1_000932m	2.27198	2.36385	1.87831	0.36186	4.49542	5.22136	3.00155	12.302	2.03522	9.41088
cassava4.1_010903m	1.58746	11.6793	6.981	4.75887	7.17381	5.24196	3.91026	2.73296	4.99425	4.92936
cassava4.1_000559m	0.781986	3.50554	1.27118	3.85983	1.51705	1.93498	2.31621	1.20655	1.26485	0.838043
cassava4.1_025852m	0.0777117	0	0.129452	0	0.277682	0.20544	0.0570623	0.187517	0	1.58396
cassava4.1_018307m	10.8607	8.70666	6.32688	4.79395	5.86759	6.97562	7.76257	5.79053	12.2623	11.6707
cassava4.1_025037m	3.36938	1.62775	1.16607	7.55793	0.473126	0.399291	18.9846	4.86918	16.2718	22.4835
cassava4.1_022057m	1.16747	1.09597	0	0	0	0	2.7508	4.80642	0	5.19001
cassava4.1_016295m	73.1115	66.2131	84.3766	55.0827	77.262	66.0267	51.2329	59.5958	65.1275	66.9377
cassava4.1_017569m	76.3275	21.5756	32.8195	54.6159	77.7011	99.3613	2.46736	0	4.88233	0.750754
cassava4.1_006620m	1.77298	1.02032	0.7963	0.74506	1.77118	1.87939	2.66425	6.95212	2.46152	2.33933
cassava4.1_011056m	95.5597	19.1906	25.0129	23.0354	41.6807	44.5315	67.8374	57.474	42.2087	33.1207
cassava4.1_015003m	21.3386	41.239	19.7614	26.7484	15.1304	16.509	19.0462	17.3998	25.0142	20.4382
cassava4.1_014812m	4.48965	0.775897	0.995814	0.359008	1.59391	1.1467	1.36257	0.302992	0.57227	0.112482
cassava4.1_001449m	12.0265	23.1138	17.7214	22.3793	20.524	21.2197	15.2388	17.2705	13.3545	16.3886
cassava4.1_011552m	8.13958	14.5796	5.64149	8.13117	6.22567	4.86344	10.7237	6.28731	12.0407	13.2734
cassava4.1_024128m	0	1.32722	1.36386	0.524857	1.05532	0.492848	0.916941	0.433465	0.396365	0.709695
cassava4.1_019277m	489.25	273.26	221.692	344.044	370.753	282.283	378.312	247.755	547.036	293.211
cassava4.1_026122m	64.0269	37.5678	61.3005	29.4406	47.2352	91.3103	41.8794	41.0311	31.1496	18.8119
cassava4.1_011514m	4.95646	0.150714	1.19847	0	3.60604	2.05623	2.40928	11.2803	1.15495	3.44239
cassava4.1_018294m	499.488	283.261	871.367	440.903	571.436	585.838	440.91	470.228	559.136	677.63
cassava4.1_011391m	16.0182	27.1246	14.5349	29.8785	16.7733	17.4653	22.4354	18.1798	26.7936	22.4069
cassava4.1_033849m	570.282	2201.47	677.379	1918.29	606.927	640.876	395.759	305.105	673.164	437.621
cassava4.1_017277m	134.547	1.23899	81.2384	5.26399	113.348	111.132	14.1556	122.972	6.65478	57.1404
cassava4.1_021058m	0	0.132448	4.0671	0	2.84865	2.2386	0.214608	1.99562	0	0.892162
cassava4.1_002303m	7.93694	15.4637	11.0871	18.9321	18.1528	11.8298	13.6251	14.579	14.1411	12.1849
cassava4.1_013278m	34.3736	2.15057	5.70882	0.973762	6.87336	10.9597	7.25238	3.05594	0.545888	0.257662
cassava4.1_013241m	59.8616	9.19182	14.1235	16.2017	19.8747	15.3615	27.0013	31.2452	40.9457	20.8564
cassava4.1_015543m	54.0275	28.4935	35.8853	38.5629	39.2373	38.3397	25.5601	38.5823	32.3353	33.5516
cassava4.1_021018m	26.2044	2.28785	0.314079	2.31819	1.06307	3.24838	5.11333	4.94689	5.56624	3.91598
cassava4.1_034392m	4.36576	8.94564	3.6683	9.98864	4.95202	4.8215	9.28459	4.73628	6.39075	4.78052
cassava4.1_016887m	41.8304	26.7239	23.6497	24.1889	29.3088	23.1494	30.2852	26.3601	49.0968	28.7997
cassava4.1_026803m	0.392211	4.29724	4.53594	8.33741	6.91802	6.14077	1.58977	1.62714	0.0753468	1.78587
cassava4.1_022966m	3.0382	9.99838	6.47575	8.80489	4.89493	5.01942	6.18213	5.92293	5.28525	5.7705
cassava4.1_006548m	4.19977	6.54332	5.44693	7.05726	5.89343	6.46088	5.80133	5.25509	4.1087	5.08757
cassava4.1_023015m	4.6695	0	0.174135	0	0	0	3.55682	1.6729	1.46412	1.42372
cassava4.1_033728m	2.21972	0	1.25231	0	0.271711	0	0.553104	2.26765	0	2.93424
cassava4.1_017450m	28.3096	13.1146	13.0411	17.4797	17.212	15.2295	17.9605	19.2033	22.9453	26.0536
cassava4.1_005921m	23.0892	2.73675	1.36838	3.74151	6.0914	8.82532	97.078	16.768	14.0376	10.9148
cassava4.1_032588m	0	0.324236	0	0	0	0	0	0	0	0.519538
cassava4.1_002155m	1.42038	3.31586	1.7246	0.788463	2.36797	2.79792	2.2337	1.84815	1.00638	3.41498
cassava4.1_022042m	13.3788	17.1546	10.6169	10.3498	11.7976	7.43803	12.6731	12.6293	10.9947	14.1428
cassava4.1_016687m	10.6984	0	1.0916	0.909695	0.931383	1.91	3.73925	3.52196	7.41649	4.11781
cassava4.1_015977m	10.546	12.8129	5.73176	4.05398	4.90971	5.24258	4.71054	5.63272	6.02544	5.19911
cassava4.1_020843m	0	0.609725	2.08872	14.2603	1.00659	1.42272	14.137	7.76069	27.4435	13.5048
cassava4.1_021839m	0.46806	0.113772	0.104564	0.179694	0	0	0.628677	2.07873	0	0.243923
cassava4.1_009571m	3.00308	2.99175	1.74117	1.22967	2.075	2.05836	3.76051	3.68355	6.53564	2.95729
cassava4.1_008343m	7.79413	19.1408	9.47494	11.7911	7.42412	8.85952	11.1591	7.45307	10.6525	8.50518
cassava4.1_033688m	2.39593	0.542738	1.04197	0	0	0.832615	2.23252	7.43316	2.02769	3.65643
cassava4.1_009067m	18.5115	13.7027	26.0468	10.2845	25.6526	30.513	10.5476	14.1651	6.40888	6.84961
cassava4.1_026129m	0.723137	1.99672	2.29914	1.81031	3.41242	1.29654	1.94113	2.09708	3.25809	1.54537
cassava4.1_028228m	69.4517	31.3491	43.9926	41.7236	61.2143	44.9322	58.9264	39.5619	45.3448	45.3644
cassava4.1_003936m	37.1877	23.9887	25.0765	28.0492	23.2146	26.4066	21.618	27.5243	16.659	22.3067
cassava4.1_011623m	28.992	79.0964	100.126	61.2068	41.2661	55.4068	38.5374	26.3753	50.4785	58.2118
cassava4.1_007320m	4.62459	4.43869	5.80216	0.977115	1.7471	3.78269	8.47976	9.18853	10.0696	10.5116
cassava4.1_030414m	1.22929	6.11306	9.12466	5.11507	3.4939	4.68569	8.16654	3.15776	10.0635	11.0684
cassava4.1_029542m	0.496447	0	0	0	0	0	0.79063	1.16513	0.102777	0.939352
cassava4.1_023670m	4.19921	8.54082	5.9997	9.35423	8.11841	9.55807	5.42116	4.61287	4.69313	6.9278
cassava4.1_008787m	1.22736	1.44036	1.30525	1.27109	1.95649	2.50373	3.38006	1.05564	2.49132	1.29475
cassava4.1_017785m	53.1435	1.31606	3.54832	28.1638	1.70241	1.59544	26.7208	12.7971	89.8314	43.0461
cassava4.1_018730m	44.3007	32.9576	32.5546	30.5475	27.1941	26.9602	39.1785	37.5459	35.3679	31.529
cassava4.1_006629m	51.9587	3.00981	3.67733	2.9777	5.33374	5.97255	22.6145	20.1197	22.8925	20.9825
cassava4.1_010528m	14.4838	15.9942	2.36034	33.6644	1.76198	3.58524	2.18372	0.967539	10.1753	1.33012
cassava4.1_001569m	2.90511	17.2155	14.451	14.5821	12.4417	15.9217	9.09906	7.82495	11.1594	11.4153
cassava4.1_009788m	1.1875	0	0.389904	0	0.417146	0.387147	0.165189	3.70588	0	1.53535
cassava4.1_000654m	27.2714	52.431	28.2678	45.6042	37.43	36.2533	33.011	27.3646	38.3426	29.145
cassava4.1_025427m	0.257737	0.882034	0.179396	0.349134	0.691231	0.629052	0.660052	0.385376	0	0.420783
cassava4.1_009337m	29.3552	17.0034	26.5939	24.3823	32.7116	28.4018	27.2971	30.0597	24.8362	27.0952
cassava4.1_006506m	28.1286	27.3495	26.3709	29.446	29.1274	28.6868	25.66	31.7376	26.3179	28.16
cassava4.1_011952m	17.4623	23.0289	19.0711	16.175	24.5717	22.3052	13.4939	15.5406	9.78063	12.9579
cassava4.1_018236m	95.0049	12.8839	21.438	11.6346	20.5535	19.9501	33.1708	28.7435	22.5473	29.0721
cassava4.1_030376m	14.6471	51.1527	37.8069	56.3463	27.9134	31.9328	23.539	19.9308	18.8743	22.4514
cassava4.1_023291m	48.6089	18.4859	21.6285	23.2956	25.9135	32.8987	28.296	26.2486	31.5565	18.002
cassava4.1_002165m	15.0174	23.5744	15.861	15.3152	21.8572	17.869	15.1577	20.096	11.8782	22.548
cassava4.1_000907m	6.72431	7.67018	3.65895	8.96057	3.40865	3.90489	8.11268	6.04412	12.6088	3.74161
cassava4.1_008382m	6.72091	1.24389	1.14643	1.56965	1.35153	1.54037	3.03882	2.75994	3.89179	2.92445
cassava4.1_002712m	33.3888	58.9546	67.1441	97.6569	50.1802	41.9742	43.8498	27.9051	56.9283	46.451
cassava4.1_006079m	11.8842	7.67495	11.7778	1.38644	6.0178	8.15639	68.6236	39.4447	75.511	69.1565
cassava4.1_013960m	21.66	8.63991	38.4419	9.14672	31.3818	29.0746	16.8877	46.5913	13.9636	30.2785
cassava4.1_022077m	9.17922	12.5923	5.14692	14.0646	13.8434	25.5834	11.52	17.0346	8.88676	5.14805
cassava4.1_005345m	44.4191	42.6334	51.3301	88.4025	133.359	179.978	61.4931	54.443	34.4974	43.7312
cassava4.1_009316m	7.8202	1.56119	1.79358	2.92805	5.5124	5.78288	3.00116	3.42736	1.99903	3.58437
cassava4.1_022403m	359.809	76.9648	97.8058	144.191	89.9874	87.7118	122.026	147.141	182.464	224.873
cassava4.1_003798m	10.5987	0.0615936	0	0	0	0.046905	2.46581	10.5874	0.300969	3.94177
cassava4.1_010999m	3.34467	75.1129	10.2555	323.464	9.07999	2.8609	34.702	0.429437	163.588	42.3265
cassava4.1_020676m	84.2892	38.1119	43.2945	71.584	54.3147	85.4823	12.5448	3.77153	7.98664	2.34421
cassava4.1_001584m	18.6067	110.409	34.9062	123.208	32.7803	31.2605	29.9982	15.6375	45.5695	33.6323
cassava4.1_019375m	21.4184	31.176	20.9453	26.6973	19.3872	21.9444	10.7188	7.92456	16.784	22.5984
cassava4.1_003480m	90.3799	0.0925696	0.347376	0.18168	0.0378164	0.278757	145.521	123.814	119.837	118.798
cassava4.1_000376m	12.9298	20.4938	18.145	16.8349	19.46	17.2495	15.0889	20.3756	13.4366	16.1454
cassava4.1_011648m	73.9197	68.7394	64.5155	77.8238	51.3052	49.4253	62.1576	59.7445	80.446	41.1617
cassava4.1_001721m	21.5188	8.8864	43.4759	20.0427	32.0632	30.7168	22.3076	39.5177	19.234	27.9892
cassava4.1_016032m	27.7761	1.59629	5.71988	1.13377	6.50515	7.09377	9.98119	16.1638	6.65384	12.3304
cassava4.1_018188m	426.118	75.3115	284.715	111.646	177.635	175.222	170.657	274.464	171.724	251.347
cassava4.1_015251m	2.96133	0	0.282804	0	0.35395	0.3336	4.25641	3.62092	5.14133	6.46029
cassava4.1_010980m	28.7495	14.953	27.2415	14.8052	31.9245	30.3312	39.8439	29.8864	22.065	35.0163
cassava4.1_015406m	549.949	330.404	439.5	541.243	252.997	269.6	268.854	149.346	379.727	305.517
cassava4.1_005138m	12.1004	24.5794	16.8182	22.2429	19.2111	21.9503	13.4526	14.0983	10.8456	12.5798
cassava4.1_030949m	1.73409	0.187938	0.677696	0.293486	0.292362	0.41201	3.25508	1.44345	1.34017	2.21842
cassava4.1_010032m	35.8843	50.4461	39.4107	60.0705	17.3661	24.4304	36.4935	11.3363	70.1427	51.0442
cassava4.1_003342m	4.97265	1.79366	11.0402	3.30508	17.47	12.4918	6.04209	18.0917	1.7332	13.4977
cassava4.1_007434m	0.780401	0.234957	0	0	0.189643	0	0.247031	0.102704	0.182025	0
cassava4.1_020667m	0	0	2.44312	11.2742	1.42379	1.99287	1.41374	0.579898	3.19371	0
cassava4.1_007795m	27.3997	61.0258	39.7517	46.1939	32.9466	30.5783	36.6537	31.1334	49.2864	36.3631
cassava4.1_007958m	31.3214	66.2302	32.7085	37.5125	37.1011	33.537	37.2253	22.5551	55.2528	41.599
cassava4.1_017138m	17.5397	19.6289	15.917	15.1255	17.6911	17.175	19.0839	22.7497	22.7976	21.0248
cassava4.1_016238m	10.1184	17.5891	14.5959	14.3876	14.2507	14.6718	11.3029	12.7058	17.0944	14.2316
cassava4.1_006104m	0.486981	0.190668	0.307015	0.0495461	0.783682	0.735419	0.105872	1.2721	0.0789806	0.292015
cassava4.1_003965m	29.9065	45.6328	51.3606	49.2016	45.227	39.4285	38.4025	38.5512	32.3139	41.2847
cassava4.1_013020m	0.745298	2.06667	1.40476	6.14219	2.94717	7.52865	1.69306	0.750421	0.439025	0.637317
cassava4.1_015532m	18.4405	37.5348	25.5833	26.8397	18.7448	20.2633	25.9864	14.3593	30.2562	19.0227
cassava4.1_030493m	13.7163	10.0315	14.8199	39.5757	32.1539	28.2578	38.4195	31.6751	24.369	22.2376
cassava4.1_018810m	151.174	125.266	114.695	110.527	114.843	95.1776	131.596	152.864	192.187	159.72
cassava4.1_016867m	0.983818	10.1033	5.07424	6.41746	1.15298	4.63491	4.57042	2.80919	7.21659	0.979872
cassava4.1_001443m	2.98175	4.11914	7.18888	9.52474	11.6026	13.3266	3.36396	4.79099	3.3002	2.67561
cassava4.1_006711m	54.167	96.045	66.8622	102.148	51.6093	52.8507	65.7554	32.5894	74.0212	51.8494
cassava4.1_009742m	3.19543	0.372013	2.58656	0.0949609	4.29418	4.47754	1.65681	10.9585	1.5044	3.91474
cassava4.1_004640m	7.51321	12.7146	8.20309	19.1895	9.56756	10.3465	14.2182	8.60237	15.4244	10.7449
cassava4.1_033987m	3.40408	0.727476	1.39932	1.21801	0.620467	0.936369	6.12427	3.32325	2.37128	3.76949
cassava4.1_029815m	31.2023	9.91813	15.2476	14.2323	26.1014	13.7461	14.2547	37.7923	19.79	27.6916
cassava4.1_028932m	0.804833	7.73951	6.16114	8.16378	6.3306	7.77725	4.92104	3.06863	1.63694	2.19296
cassava4.1_026792m	0	0	1.28725	0	0.942696	0.396782	0	0.283491	0	0
cassava4.1_022109m	0.304995	1.49222	1.40318	0.725791	0.598367	0.789662	0.703231	0.471434	0.741525	0.870567
cassava4.1_013956m	14.4489	35.1942	32.5743	29.8987	27.2282	25.7316	29.207	29.5357	46.4055	30.7988
cassava4.1_003020m	18.1691	33.7703	32.3715	32.3391	14.216	16.7437	19.1223	16.2335	22.4096	36.6011
cassava4.1_014201m	270.18	60.8436	98.3824	81.0067	57.8882	67.5728	87.9473	110.422	155.232	139.294
cassava4.1_012165m	11.5689	19.8418	36.7298	20.2712	17.9829	20.7596	21.8346	19.8804	18.8569	15.8586
cassava4.1_026977m	24.5591	16.0381	12.9947	19.2892	22.7373	21.0089	16.8523	18.6735	27.1108	31.4495
cassava4.1_008246m	52.6206	86.1419	97.8437	56.8344	73.8246	96.1976	44.3078	46.6346	48.6429	45.2241
cassava4.1_022490m	9.66958	0	0	0	0	0.0955584	0.517651	3.98815	0	0.831259
cassava4.1_003792m	8.2393	21.4401	22.3406	16.2079	18.6703	17.6664	17.2256	12.1586	21.6733	16.5903
cassava4.1_010211m	9.13181	0.201968	0.708555	0.399618	0.250433	0.533698	2.38214	2.02677	1.85375	1.9787
cassava4.1_000476m	2.33187	2.01947	1.75831	0.563576	4.05393	3.11117	2.47892	4.97997	0.710723	3.9404
cassava4.1_027705m	2.90369	1.70604	14.7264	3.95507	17.9484	15.858	3.09885	15.222	2.02739	4.69966
cassava4.1_007698m	15.9262	2.75547	4.27133	2.45519	3.40837	5.96147	37.709	11.4027	29.2011	30.9406
cassava4.1_015541m	136.725	0.866627	3.64774	0.209592	25.8769	31.359	0.980406	67.1387	0.396896	5.05467
cassava4.1_020952m	0.331799	2.11146	0.997274	0.939345	1.62835	1.68569	0.446745	0.332044	0.82016	0.409575
cassava4.1_000762m	0.93	0	0.18719	0.0520933	0.13615	0.0501155	1.83948	0.845876	0.995941	0.511565
cassava4.1_007653m	260.189	65.7597	302.554	13.6181	405.48	376.97	52.6769	310.936	44.092	116.375
cassava4.1_020578m	118.242	88.6824	70.1674	66.6052	63.457	77.766	96.2341	70.0202	129.516	73.5291
cassava4.1_032922m	5.37999	0.198775	0	0	0	0	0.159663	0.205062	0	0.149718
cassava4.1_002421m	57.8026	122.282	102.282	92.6774	124.624	132.519	76.5653	116.03	56.5006	65.8723
cassava4.1_022535m	0.353093	0	0.303567	0	0	0.245825	0	0.433968	0.797744	2.12612
cassava4.1_017641m	22.5674	10.576	11.5664	5.34885	8.41213	8.71961	9.53095	15.5107	18.8699	16.5634
cassava4.1_016636m	20.6784	12.942	14.385	20.2617	17.6342	14.0125	13.9456	10.5469	14.4062	10.157
cassava4.1_014041m	9.98348	6.38351	10.4063	5.81005	7.70767	9.5043	6.56157	9.22634	9.00095	9.38243
cassava4.1_007005m	83.9179	103.39	86.099	106.859	58.7054	75.7307	95.3511	52.6518	85.0438	62.5274
cassava4.1_009791m	4.43228	14.9355	11.907	9.69302	9.07532	9.87835	9.9015	7.42075	10.9135	10.324
cassava4.1_011519m	2.82125	8.38484	5.17976	7.24046	6.72628	7.06868	7.17769	6.36395	7.62475	4.463
cassava4.1_025298m	0.67716	0.267699	0.347431	0.140174	0.217556	0.967341	0.664403	1.04897	0.877412	0.68318
cassava4.1_028568m	4.02563	3.76434	2.34441	4.14135	3.12675	2.69646	2.03613	1.68846	0.719527	1.72843
cassava4.1_020204m	31.3357	28.1677	27.2811	24.5829	33.4187	49.4705	37.325	48.142	54.6323	34.7946
cassava4.1_004879m	4.41269	9.31845	4.55228	5.1563	6.40079	5.33561	4.15047	4.48885	4.90814	4.8365
cassava4.1_017644m	10.3535	8.81799	7.02414	5.66716	12.7058	9.87059	13.0216	9.45449	11.5316	6.96348
cassava4.1_023698m	4.52068	0.113463	0.286073	0.297602	0.278564	0.43153	4.12832	2.6984	2.44969	3.67113
cassava4.1_020014m	61.2823	37.793	25.0711	39.0719	31.3786	33.3202	37.6701	30.4662	43.9933	32.8864
cassava4.1_001751m	6.91328	7.64661	9.0248	8.71247	9.95161	9.3007	7.83643	9.0657	7.19609	8.15412
cassava4.1_009967m	5.43389	21.5856	4.98794	7.2966	2.53785	4.46955	9.82924	4.33903	10.396	13.5434
cassava4.1_021663m	5.70758	0	0	0	0.29886	0	0	0.124678	0	0
cassava4.1_022036m	31.0852	0	0	0	1.28664	5.76706	1.23348	8.70772	0	3.32325
cassava4.1_002083m	12.0313	41.8193	31.8848	63.8226	29.9705	31.3131	14.1137	13.2331	20.7448	17.7597
cassava4.1_000059m	0.761368	6.22128	6.43621	6.26862	7.45739	6.15334	6.52547	3.68976	4.03558	3.74833
cassava4.1_016562m	6.39435	37.8735	12.9827	20.908	5.86625	5.60388	9.18901	4.95058	17.255	35.8719
cassava4.1_001310m	4.79234	3.58819	6.2651	4.45127	5.9324	5.79515	5.68715	6.16108	4.34077	5.77555
cassava4.1_009691m	0.0998784	0	0	0	0	0	0.23206	0.653799	0.453198	0.642675
cassava4.1_002390m	8.50105	10.254	10.364	12.9364	11.4523	12.6394	10.3438	9.98109	7.03735	9.30748
cassava4.1_002093m	20.69	17.5019	11.8581	16.8477	18.4821	19.043	20.4239	21.2314	15.8158	20.3054
cassava4.1_013250m	14.1626	16.2183	12.6379	15.7909	15.5848	13.3897	18.9985	15.9684	17.911	15.4915
cassava4.1_020630m	60.0715	34.9025	28.1606	44.8577	26.8781	26.7898	46.5206	29.9528	62.8886	34.0238
cassava4.1_034194m	0.829707	1.16025	1.32439	0.991747	0.983203	0.901343	1.45019	0.838859	0.597211	0.826671
cassava4.1_005930m	25.4875	26.6367	40.0347	26.8286	30.1022	28.6032	29.1758	27.1749	24.5853	19.3014
cassava4.1_017234m	12.5787	18.0026	11.7306	15.7612	17.5033	13.8507	21.2642	15.378	17.9445	14.8842
cassava4.1_008304m	4.355	0.48516	1.69388	0.272416	1.21858	0.913939	1.64932	3.67376	0.250847	4.62703
cassava4.1_000071m	4.17743	17.6332	11.6192	16.8061	11.8373	13.1932	10.1433	8.2086	7.71594	8.7471
cassava4.1_026067m	0.768435	7.63796	3.96377	6.90613	3.66529	2.76882	3.35045	3.37826	2.84943	2.92961
cassava4.1_030887m	24.585	5.68164	28.3094	9.87461	13.1738	11.9607	9.3458	12.4787	12.9216	25.0165
cassava4.1_020174m	7.12147	2.07454	2.60296	0.928054	5.32888	3.89014	2.78589	4.32457	4.26708	3.25602
cassava4.1_033386m	0.970687	0	0.504898	0	2.71186	2.50581	0	1.66379	0.243232	0.29437
cassava4.1_026415m	0.251466	0.120657	0.6131	0	0.434301	0.494773	1.19975	2.44647	0.288439	0.73833
cassava4.1_010517m	8.58691	18.882	14.4065	17.9302	14.0482	12.2666	11.9985	10.2765	13.2835	11.4799
cassava4.1_019826m	463.436	232.647	172.915	308.04	237.059	180.194	300.438	219.073	492.411	272.284
cassava4.1_000929m	0.632469	3.76627	2.0207	1.31363	2.54391	1.93624	3.04663	1.93129	1.23632	1.70804
cassava4.1_004624m	10.9119	3.57837	74.1103	4.84301	46.504	49.0606	36.8529	27.9771	5.33649	9.76572
cassava4.1_018141m	184.753	147.039	174.092	129.462	187.459	156.706	193.532	161.891	208.497	248.196
cassava4.1_021411m	6.15422	0	0.159273	0.132281	2.49554	1.41224	0.408001	3.07565	0.198199	0.624515
cassava4.1_012660m	15.3985	19.5896	19.7676	18.0153	17.6626	16.1383	12.5963	13.7183	16.3876	14.7384
cassava4.1_005411m	50.3405	163.334	129.371	89.5067	66.4377	89.6322	86.9606	52.7097	89.3135	96.4669
cassava4.1_002317m	63.0774	62.1034	81.9675	108.473	48.7603	57.1636	74.0554	46.8999	83.257	41.2979
cassava4.1_025972m	112.169	226.069	222.059	281.855	358.243	241.911	230.965	112.329	288.719	186.385
cassava4.1_015176m	46.0028	52.6052	126.959	89.2615	60.8004	73.8678	40.1062	27.6261	53.7182	30.4682
cassava4.1_031366m	0.675917	3.3342	2.34485	1.79684	2.42913	1.93369	2.23311	1.82837	0.98075	1.98318
cassava4.1_008472m	15.8985	44.7376	30.1983	54.6337	66.0524	58.8819	62.3959	52.4847	42.1112	25.1094
cassava4.1_016739m	80.4967	90.8941	40.4724	63.1137	41.3752	46.8126	65.2614	49.3297	85.7119	103.803
cassava4.1_017115m	12.0302	0	0.736593	0	1.25938	1.15838	0.637141	11.1043	0	6.95843
cassava4.1_016421m	37.3101	35.82	35.794	45.5745	14.2452	15.1125	27.2441	12.4955	54.3471	45.4986
cassava4.1_003136m	41.4592	13.12	16.4442	19.2613	20.2406	17.5962	16.7755	21.981	17.5562	23.7435
cassava4.1_016879m	98.642	67.6074	90.0357	98.4878	115.222	93.9068	84.4661	89.1096	67.1005	97.2398
cassava4.1_031069m	0.489222	0.0802179	0	0	0	0	0.0628895	1.24473	0	0.283226
cassava4.1_000086m	8.83741	13.6228	15.6001	19.8419	17.9544	16.6767	14.2906	15.386	10.0799	13.9608
cassava4.1_007651m	64.0995	34.7967	42.0887	25.2171	31.9635	38.41	49.3454	47.1487	36.5545	76.4896
cassava4.1_026943m	23.4113	0	0	0	0	0	61.739	20.0133	69.5471	19.7963
cassava4.1_033094m	0.773415	0.906478	0.795465	0.38981	0.72975	0.707239	1.77027	0.816435	0.639632	0.297338
cassava4.1_008074m	24.348	8.82051	35.3301	3.81624	27.2981	33.1148	12.2007	30.6614	9.88523	12.2942
cassava4.1_008893m	8.30657	6.07921	12.1603	10.8059	9.72829	10.645	5.27574	13.5391	8.55924	11.4052
cassava4.1_019246m	14.5503	8.96383	9.01291	9.18507	7.87241	7.59989	13.9064	8.67669	10.5405	19.7964
cassava4.1_005948m	2.05285	0.170617	0.162812	0	0.140522	0.130249	0.777375	2.49043	0.427839	1.42195
cassava4.1_031962m	0	2.39575	1.8304	4.93514	4.89305	4.82444	1.414	1.43445	0.832639	0.393235
cassava4.1_011207m	15.7929	7.14284	6.42672	13.8914	9.20261	10.8426	8.72684	5.87929	8.38292	5.57452
cassava4.1_008576m	7.62173	0.0939993	2.75621	0	5.26067	5.64179	2.48016	9.0986	1.08607	6.033
cassava4.1_001706m	2.16053	11.3702	4.53508	6.47646	3.84517	5.46169	5.63283	2.91232	4.90688	4.31146
cassava4.1_021220m	3.09152	0	0	0	0	0	0	0	0	0
cassava4.1_014882m	26.3418	10.7207	18.1929	14.6206	19.0534	16.0318	17.6664	23.6759	18.0567	24.0347
cassava4.1_034258m	6.20552	1.5934	2.39904	0.463682	1.18427	1.69797	4.09858	5.29613	2.58385	5.07977
cassava4.1_001479m	6.64302	9.60526	13.8886	7.67761	15.1327	12.0335	9.13004	10.9308	8.55129	11.0403
cassava4.1_007344m	27.5671	44.1384	53.9428	34.1708	31.3473	42.5332	27.9731	26.961	31.0227	34.1518
cassava4.1_017281m	2.4295	109.639	777.959	101.917	415.806	347.232	45.3374	152.722	82.6447	70.8784
cassava4.1_022773m	0.225881	173.937	14.4998	102.882	5.28738	8.71504	2.31224	0.268068	4.60904	0.459481
cassava4.1_027355m	7.82325	18.004	22.9747	16.988	19.6526	13.9437	22.9212	17.014	24.0864	23.9036
cassava4.1_006669m	5.19637	3.30516	5.52506	5.14901	4.83613	3.8799	3.36753	3.15848	3.16565	3.71176
cassava4.1_011600m	38.2382	21.5964	17.9829	19.9981	20.2329	29.7162	20.326	19.8096	19.7212	17.8844
cassava4.1_005192m	32.3252	231.706	90.5943	110.313	28.6844	59.5042	54.8473	19.7238	88.2254	38.5633
cassava4.1_024333m	204.898	486.525	212.757	298.409	155.517	163.869	235.946	96.5566	385.2	214.404
cassava4.1_018453m	4.3191	2.97189	3.88343	4.0877	4.69975	5.06242	3.39709	4.43831	3.43654	1.61918
cassava4.1_001315m	11.8262	55.9964	38.8484	52.35	29.5431	30.7093	31.479	22.5796	31.4604	33.2554
cassava4.1_004818m	9.32945	13.6792	16.091	13.0651	16.8133	18.1162	13.3897	14.9037	11.6311	9.77148
cassava4.1_004246m	4.57917	4.74043	7.50809	12.5286	13.7839	18.0246	4.83832	2.06107	2.7424	3.09934
cassava4.1_014295m	19.752	22.7667	22.009	25.9198	17.5913	19.281	23.6922	17.8206	22.5722	20.7182
cassava4.1_004809m	3.05716	5.30395	7.76989	8.96748	7.84029	8.57075	8.22755	5.93667	5.9906	6.11807
cassava4.1_009120m	6.93768	1.37572	5.09226	2.63224	4.97847	7.00927	11.0501	4.63014	7.63455	11.8597
cassava4.1_000499m	3.04268	5.3332	5.13749	15.3518	5.95032	9.63203	9.40485	4.98107	5.81257	6.27985
cassava4.1_024044m	122.646	0	0	0.749895	0	0	42.5637	164.739	47.8465	0
cassava4.1_000116m	4.6279	7.25702	9.12639	14.6486	13.2264	9.77867	4.49445	8.22638	5.05653	15.6532
cassava4.1_034160m	8.0526	17.1969	17.1633	22.82	24.3612	22.7538	16.0087	21.5135	6.75497	12.7518
cassava4.1_019371m	288.154	192.858	311.996	21.7802	337.893	359.522	85.7425	366.926	69.1509	61.0806
cassava4.1_006777m	7.49088	2.48447	7.38459	4.5261	3.15951	3.26457	7.33199	5.16631	5.04079	2.6945
cassava4.1_011913m	0.658967	0.157636	0.14403	0.246433	0.499446	0.116929	2.24212	8.32332	0.189042	6.8742
cassava4.1_019094m	70.3072	87.3977	49.8949	58.3684	52.2599	47.3961	55.8994	44.3917	96.7435	63.7612
cassava4.1_033317m	0	0	0.247395	0.405216	0	1.20425	0	0	0	0.38835
cassava4.1_008194m	3.07968	0.409479	7.77389	0.189917	5.46654	7.25978	0.0685767	16.8376	0.104071	1.10862
cassava4.1_009450m	100.954	35.2701	215.481	21.9146	66.3275	85.7868	207.572	51.5982	219.189	447.769
cassava4.1_003286m	18.2962	7.66445	6.05397	8.89141	14.3706	10.9674	7.10487	18.2885	6.84033	6.18895
cassava4.1_001570m	8.21364	9.25685	9.59724	5.9288	7.851	6.96628	12.8376	15.1568	9.2596	13.869
cassava4.1_020422m	1.66349	0.522998	0.451497	0.406383	0.398312	0	0	0	1.94945	0.704306
cassava4.1_000384m	5.77411	14.1469	6.57351	5.81974	12.115	10.3695	7.687	18.2075	6.72594	12.3555
cassava4.1_000859m	8.59134	5.85284	14.7394	6.49914	25.8077	21.0402	6.31763	17.3561	5.62893	10.3133
cassava4.1_025087m	0.868668	0	0	0	0	0	0	0	0	0
cassava4.1_016845m	12.3836	7.17056	4.80858	4.76817	9.40895	6.54047	8.6689	5.35311	15.0313	7.30744
cassava4.1_010941m	0.436504	0	0.195471	0	0.168761	0.0786571	4.41429	6.04957	0.995569	1.91458
cassava4.1_013573m	5.73367	7.84895	7.21022	5.4058	5.16038	5.81966	6.98129	7.18258	7.9615	8.91526
cassava4.1_015486m	10.8161	9.36179	13.3226	16.1588	16.6252	13.6877	14.5234	15.0242	12.9666	10.9162
cassava4.1_023703m	0	0	0	0	0	0	0	5.14187	0	0
cassava4.1_003535m	5.04421	11.6148	8.11189	8.56356	9.7407	9.19802	8.46213	10.4806	8.66172	9.16383
cassava4.1_013203m	8.9756	0	0	0	0.104414	0.0964766	1.04005	1.9988	0.619425	0.667624
cassava4.1_004701m	329.868	20.1947	40.1957	35.4079	21.8986	29.7302	81.7911	100.783	88.0742	65.4613
cassava4.1_033325m	0	0	0	8.2215	0	0	0	0	2.11842	0
cassava4.1_013452m	240.073	120.053	35.4594	49.0754	11.8466	23.1938	193.437	115.644	130.685	240.582
cassava4.1_001811m	7.06953	15.9555	19.7011	16.8297	14.0974	16.1469	11.8396	10.0184	10.0214	13.2985
cassava4.1_009968m	19.9138	0.361565	0	0.093276	0.193462	0	15.8084	15.0243	12.6528	12.2789
cassava4.1_025989m	0.658638	0.219223	0	0.519404	0	0.0808293	19.2374	3.49345	14.0528	49.5103
cassava4.1_027766m	3.51624	7.5292	6.73775	23.0679	15.8781	22.4383	11.332	2.30837	7.3424	4.69732
cassava4.1_019414m	105.599	6838.05	8531.27	1878.6	1798.58	2388.38	1801	649.51	2254.17	299.201
cassava4.1_005401m	4.90329	8.15096	24.6141	8.10684	19.9846	18.9873	9.62562	13.8469	6.42975	7.03569
cassava4.1_022299m	10.6355	2.03439	176.731	2.01429	90.2871	91.4979	1.99342	35.9339	1.84124	6.23678
cassava4.1_031154m	9.30897	1.73079	2.3157	2.53329	4.35928	2.74441	15.6195	2.82143	3.9995	5.83803
cassava4.1_003566m	18.9365	15.8559	29.7354	15.968	36.7909	34.8049	20.0281	26.3939	19.4772	21.7945
cassava4.1_000338m	1.82673	2.5401	2.86802	1.96673	2.68223	3.3641	2.11883	2.34552	1.3608	1.6552
cassava4.1_028261m	14.1821	8.89928	14.5796	15.4012	15.5455	13.0173	8.93223	11.672	11.6834	13.0667
cassava4.1_005236m	62.962	180.354	104.094	119.212	84.1189	93.2356	71.5963	69.5433	97.4361	80.6162
cassava4.1_026346m	29.2407	3.86846	14.9871	1.63175	10.8351	10.2878	11.2505	20.4317	7.91738	20.8177
cassava4.1_005391m	4.65759	0	0	0.233486	0	0	15.7541	4.43578	19.2172	8.58869
cassava4.1_028936m	81.0566	80.2083	80.6833	55.9314	64.8915	75.2006	55.3994	55.2651	77.3916	75.9113
cassava4.1_024447m	3.93635	53.198	7.66497	25.4073	1.74488	2.25045	1.159	5.77871	3.31323	5.75899
cassava4.1_004190m	13.1485	8.62311	7.3436	12.2521	8.22993	9.37736	7.95809	8.69873	6.5808	8.95283
cassava4.1_023940m	5.93299	0	0	0	0	0	1.42813	15.5176	2.20937	13.4503
cassava4.1_009644m	10.0826	16.4164	7.79696	12.7551	13.4775	10.7535	13.0541	10.8101	19.567	12.2843
cassava4.1_025014m	1.04684	0.132069	0	0.527963	0	0.0991523	0.825794	0.260869	0.305053	0.188213
cassava4.1_019596m	18.1413	31.0584	16.7848	17.8215	21.065	14.6607	31.295	22.3071	30.436	16.4409
cassava4.1_020212m	9.52297	11.2479	7.57365	9.96383	10.1454	6.65948	19.3498	6.19414	20.8289	10.8207
cassava4.1_016336m	7.28982	0.140279	0	0	0	0	8.80875	29.8981	1.2909	30.1131
cassava4.1_007542m	11.4043	0	0	0.284026	0.470962	0.163971	7.07325	2.25508	1.10677	2.26979
cassava4.1_001796m	3.70203	13.8776	7.7822	10.9956	7.38192	9.16678	10.8492	6.44393	7.42553	6.16442
cassava4.1_021904m	0.465503	2.72078	1.44719	1.84197	1.50338	1.01776	1.95417	0.970732	1.07823	1.09108
cassava4.1_020570m	266.079	116.72	135.659	117.675	127.233	125.089	181.347	113.44	202.926	188.13
cassava4.1_002189m	5.46874	4.54902	8.09831	7.74989	8.76375	7.44795	6.74833	7.92512	5.99608	9.32572
cassava4.1_003126m	2.46021	9.92273	9.01677	12.6218	9.53043	11.464	5.80016	3.14672	3.83786	4.88419
cassava4.1_025518m	0.69746	63.7204	40.1558	36.1589	123.386	173.409	40.6545	109.664	84.9802	12.7045
cassava4.1_028262m	3.16471	7.04974	8.56451	10.8304	8.0825	5.9443	13.1474	7.93264	21.4899	28.3599
cassava4.1_014225m	5.73121	5.06709	9.52534	2.41994	9.69742	11.4738	5.18819	12.7848	7.8358	7.73409
cassava4.1_006545m	29.8615	59.7176	45.5379	46.923	28.945	29.2779	39.6906	27.6636	36.6084	25.7964
cassava4.1_002753m	0.737808	1.84382	3.44707	1.81699	2.22835	3.16877	2.86214	2.4975	2.80232	2.332
cassava4.1_014554m	19.639	0.657769	0.122575	19.8101	0	0	45.9775	5.25205	58.3427	14.0656
cassava4.1_017103m	20.0349	43.7227	10.6447	39.7593	23.5737	26.041	23.7268	1.80974	3.51854	1.5251
cassava4.1_022807m	0.740465	0	0.0941258	0.0743436	0	0	3.23213	5.91955	0.953873	2.29821
cassava4.1_008475m	2.74761	7.31879	6.5031	10.8268	9.26277	8.53747	9.35035	4.70188	6.29094	8.48079
cassava4.1_029309m	0	0	0	0	0	0.0598569	0	0	0	0
cassava4.1_010504m	194.922	90.0674	71.0336	121.976	58.44	64.5049	91.4652	110.847	135.123	107.506
cassava4.1_024675m	0.60829	0	0.0896463	0	0	0.0717709	0	1.66526	0.463225	1.19796
cassava4.1_022306m	139.001	123.544	105.294	97.3338	136.151	119.63	126.463	129.486	134.426	107.635
cassava4.1_021988m	0.423675	0.139588	0.131192	0.111132	0	0	0.111588	0.28253	0	0.102184
cassava4.1_012709m	7.92102	6.75788	6.47158	6.16432	5.02446	5.35878	5.8745	6.09767	8.64217	5.5782
cassava4.1_017162m	21.5635	24.1923	19.3351	27.5836	19.3957	18.3914	28.2943	19.1837	26.103	18.8509
cassava4.1_005185m	19.5523	45.1603	43.5314	62.253	23.0602	28.4484	35.9856	17.1558	45.6557	38.4414
cassava4.1_034411m	8.60617	1.149	0.885705	1.09808	1.73993	1.25495	6.34626	5.34867	7.39165	5.85684
cassava4.1_006235m	47.0788	0.769076	12.7241	4.85042	13.7611	15.5457	4.7097	35.9182	5.74725	16.9385
cassava4.1_012518m	14.673	0.858339	2.54202	1.61859	2.36917	2.6981	5.79172	12.9794	8.92907	3.53341
cassava4.1_000968m	8.31409	32.4624	16.3327	21.1685	17.7734	17.5493	16.3528	14.2912	15.9368	16.5639
cassava4.1_025690m	4.28026	7.75738	5.85214	7.49755	4.80834	3.23719	4.50963	4.84952	5.66721	7.54854
cassava4.1_007195m	81.0661	0.62396	94.861	0.368942	68.596	72.5517	13.5099	68.264	2.21617	40.4367
cassava4.1_002403m	10.3472	64.3819	26.4928	70.6702	15.4581	21.3966	13.816	9.8762	17.5906	14.7005
cassava4.1_006436m	23.004	6.93393	32.7409	5.45511	20.814	21.7737	8.00945	26.538	5.94398	6.4989
cassava4.1_015831m	242.402	207.173	429.835	215.471	348.899	309.103	122.112	172.59	153.948	136.077
cassava4.1_019927m	48.159	33.2985	36.2206	40.9765	57.8634	37.0592	27.0532	37.1616	23.8875	38.3693
cassava4.1_018760m	27.3874	0.19617	1.02121	1.22641	4.68745	6.35316	1.67253	14.8577	0.734317	2.10546
cassava4.1_008029m	8.91398	12.7343	9.45193	15.6274	5.63179	10.1398	24.4684	9.65192	22.8275	15.9086
cassava4.1_025677m	1.74761	0.955663	0.905971	0.652245	2.15963	1.0879	3.47138	1.61506	0.428821	1.41257
cassava4.1_034352m	7.22745	3.48432	1.32067	2.36024	3.06811	2.68399	9.34344	4.55068	4.35369	7.57086
cassava4.1_028338m	6.85094	0	9.69981	0.211554	11.7806	10.7721	0.660827	17.8458	0	1.21521
cassava4.1_008813m	1.36512	1.59086	0.788204	13.9826	4.15059	2.51677	3.69927	4.19163	7.49919	1.4248
cassava4.1_005502m	1.1026	3.76311	0.639617	16.3393	0.181531	0.339941	1.70712	0.304676	12.481	1.59014
cassava4.1_014214m	13.4759	26.277	14.5339	11.066	13.293	13.0425	26.7268	20.4267	34.5081	26.3502
cassava4.1_012181m	52.936	22.2718	47.9863	22.2216	42.0755	37.5845	33.0669	46.5923	29.2671	64.0544
cassava4.1_024781m	1.61958	0	0	0	0	0	0.353462	0	0	0.316814
cassava4.1_012136m	1.66752	0	0	8.59101	0.0780434	0	21.4596	0.657041	12.5854	13.3729
cassava4.1_005817m	16.7518	0.883655	31.2876	0.25934	32.872	41.57	201.895	4.45607	0.667537	615.884
cassava4.1_031655m	16.4995	8.88041	7.61504	11.8558	11.7657	11.5263	20.8283	8.28677	14.57	14.392
cassava4.1_016925m	18.7326	67.6908	23.8089	485.789	1.90378	28.3787	171.18	67.5075	428.86	143.88
cassava4.1_001366m	0.888661	1.07763	2.39272	2.01976	3.36198	3.68156	2.86412	3.11579	0.979962	2.68253
cassava4.1_013793m	71.8539	0.5609	38.4013	1.15507	24.6725	29.0245	7.78651	54.342	7.90252	42.1779
cassava4.1_013039m	17.5368	3.80254	2.58531	1.61945	2.12999	2.39415	2.87396	1.67911	2.72823	0.781624
cassava4.1_030880m	9.3794	0	0	0	0	0	3.47892	1.32911	0.954901	0.729994
cassava4.1_028832m	4.80023	50.1072	72.6655	32.661	70.6176	75.0378	60.1132	27.6757	35	23.3419
cassava4.1_028530m	1.80731	0.323693	1.76534	2.19602	1.5411	1.67553	2.094	5.89272	4.48654	2.34349
cassava4.1_032436m	44.3314	235.181	596.772	605.744	93.4467	160.173	105.111	10.5345	652.408	312.872
cassava4.1_032198m	18.3317	0	1.64463	0	3.40977	1.31584	8.3634	2.05097	2.86266	0.803201
cassava4.1_007975m	0.969316	0.875572	2.96527	1.43667	4.18975	5.20106	10.293	13.1376	2.27635	11.5017
cassava4.1_023382m	188.643	190.237	104.922	116.911	60.9303	101.946	207.688	139.645	406.703	182.233
cassava4.1_032297m	0	2.07794	0	0.193509	0	0	0	0	0.141564	0
cassava4.1_005859m	38.8779	15.1186	20.8017	14.3378	32.7833	25.3871	33.1126	29.3336	37.0437	37.7048
cassava4.1_004277m	117.435	383.693	794.578	883.121	257.753	408.033	162.057	67.3283	252.587	150.867
cassava4.1_021782m	2.87498	0.862879	2.63801	1.8565	2.59973	2.34615	3.47579	3.10116	2.04107	2.5239
cassava4.1_022715m	0.251742	0	0	0	0	0	0.445504	1.04907	0.217093	0.82897
cassava4.1_003511m	2.08012	0	0.28963	1.43497	0.247782	0.092763	15.3946	5.26819	13.926	2.96199
cassava4.1_001233m	2.25236	34.5369	25.4989	77.2315	28.9473	26.2375	9.88639	3.65004	20.891	12.5441
cassava4.1_034329m	42.0734	20.1773	234.537	6.68253	151.374	182.633	10.8902	64.7333	4.23535	8.65819
cassava4.1_020402m	68.5515	3.60739	11.3824	1.6529	45.203	39.2457	8.30901	6.07593	4.35866	1.68447
cassava4.1_009176m	11.7142	24.2345	16.2942	31.9229	15.6551	16.7469	14.777	16.279	13.7613	12.1489
cassava4.1_017973m	1674.91	616.785	1000.24	564.156	939.29	1092.4	1117.39	873.536	935.011	1350.12
cassava4.1_019788m	4.70993	23.9392	6.0745	10.5369	5.88583	6.04747	9.65556	4.7638	13.4029	6.59076
cassava4.1_000896m	28.4544	33.7199	37.8436	22.5582	40.1506	39.637	19.7737	35.9277	16.3481	18.9591
cassava4.1_017888m	33.3291	10.1788	29.0524	22.366	18.9224	39.8636	54.0514	33.4191	67.4721	37.6151
cassava4.1_018214m	6.05448	10.3863	10.8809	12.6509	15.8564	10.972	9.37012	12.517	6.79812	5.55846
cassava4.1_026485m	2.61834	0.116513	0.205673	0	0.365542	0.1261	0.271489	0.439179	0.0695338	0.161373
cassava4.1_014438m	33.1312	21.0054	37.663	33.1569	53.4077	67.4768	38.6845	38.9621	23.9236	27.6408
cassava4.1_000579m	12.5103	24.8764	28.0034	38.3189	31.0354	24.6896	16.1987	19.0849	11.3129	19.5155
cassava4.1_023776m	2.99865	19.4593	12.8939	14.9788	13.6983	12.7125	9.18151	10.5999	4.90844	8.34724
cassava4.1_014957m	13.7295	117.279	35.9144	125.45	43.1667	62.0895	15.362	51.2966	43.3732	19.248
cassava4.1_033161m	16.7694	23.4154	21.6139	24.1697	17.1688	13.8797	23.1244	10.5797	27.2317	18.8744
cassava4.1_019933m	275.555	97.2161	237.791	57.2591	241.558	186.753	284.312	236.123	462.253	313.045
cassava4.1_000617m	2.61227	13.1278	8.12238	11.9763	7.7476	8.49434	6.34507	6.04768	5.36481	4.16581
cassava4.1_010644m	56.4136	1.53153	2.48444	5.32736	13.8415	15.1898	3.94623	8.02839	2.56884	12.8133
cassava4.1_008354m	20.6337	33.2926	24.3531	24.4246	24.4581	23.1472	31.5541	23.0401	29.1566	31.5306
cassava4.1_029537m	0.84874	0	0.546999	0	0.739613	0.562187	0.266231	1.7231	0	0.42794
cassava4.1_006602m	8.05761	8.43316	5.48638	11.0677	6.46041	7.59864	6.74411	5.40322	5.71406	5.44094
cassava4.1_033061m	11.5156	5.73828	3.04882	1.29394	1.99884	3.37383	4.24876	4.09012	2.83846	5.92576
cassava4.1_033248m	0.429768	0	0	0.186417	0	0.0957417	0	0.440303	0.158663	4.16292
cassava4.1_018533m	28.3862	11.0554	21.8726	10.9392	14.8482	17.9792	22.4426	12.7176	13.1468	8.29634
cassava4.1_031405m	2.0995	1.42462	2.39606	2.65149	2.03765	3.17501	2.17007	1.21061	1.73091	0.666589
cassava4.1_017347m	26.5261	22.6471	8.14148	4.54392	24.0195	22.588	0.974525	7.06662	0.889849	0.0875493
cassava4.1_002312m	13.3473	4.74319	28.6255	4.43378	10.2548	10.8347	8.12318	13.2976	8.03199	13.6866
cassava4.1_017576m	0.794944	30.0288	2.32381	11.213	0.290355	1.58828	1.75521	0	1.56015	2.10612
cassava4.1_011481m	11.0794	0	0.220682	0.0910209	0	0.088566	3.23061	1.95742	0.407248	2.14819
cassava4.1_000340m	9.06526	32.0929	29.4544	33.9461	21.4818	26.9581	18.6719	15.4431	20.7858	20.4317
cassava4.1_024910m	3.6704	0.11339	0	0.179404	0	0	0.274407	1.29359	0	0.41726
cassava4.1_016137m	31.2943	12.0602	19.4469	7.46017	11.9256	15.5533	7.07721	11.1288	10.4777	23.5484
cassava4.1_004994m	5.25042	0	0	0	0.103549	0.0479414	2.822	6.99738	1.4526	5.90565
cassava4.1_010650m	8.14244	6.76835	3.00445	4.54814	4.39452	3.68992	5.48888	3.06239	9.87977	5.40128
cassava4.1_024448m	82.7795	0	0	0	2.11169	0	6.50715	14.3247	3.24343	11.7254
cassava4.1_031098m	1.07762	0	0	0	0.0730074	0	0.213208	0.299105	0.208003	0.130102
cassava4.1_030341m	2.80827	20.4652	32.707	24.1448	14.1789	20.7933	16.3892	8.98562	6.3557	9.95715
cassava4.1_010029m	10.0813	8.98263	16.3844	11.2365	16.1729	11.8524	12.2019	12.2097	13.5915	12.232
cassava4.1_011892m	22.1854	23.8121	28.8374	25.4881	26.634	25.7057	32.132	27.3364	24.4688	27.2682
cassava4.1_032518m	0.155369	6.51186	6.74421	1.89939	3.24488	2.65826	0.363623	2.28303	0.891486	1.28438
cassava4.1_009937m	23.0622	36.3601	21.0088	56.8441	20.4039	37.7226	9.03109	20.4289	22.543	10.4392
cassava4.1_015610m	17.6699	0	0	0.110196	0	0.108875	8.30628	16.8804	12.9064	2.0209
cassava4.1_013915m	24.1564	0.349494	4.00185	0.899906	5.12055	7.03927	13.0219	7.75909	6.28348	35.6325
cassava4.1_004618m	36.5471	42.0275	39.3013	74.4864	50.5479	53.1623	54.3137	53.7681	63.9937	45.8777
cassava4.1_031452m	139.471	257.216	346.81	254.708	303.1	488.843	212.47	240.175	212.326	77.0399
cassava4.1_000322m	1.44554	11.1807	17.2858	8.42264	13.3793	13.094	7.93715	6.91759	4.95393	7.7174
cassava4.1_018914m	920.896	0.762017	7.34208	2.09727	3.19779	8.89347	55.4369	145.078	137.45	85.6516
cassava4.1_024940m	22.7308	5.62638	23.8886	9.80672	34.6268	33.5002	13.0295	30.2581	11.4323	16.7344
cassava4.1_014489m	62.6365	0.194293	1.12225	0	7.90989	1.57086	7.6654	31.1479	1.77812	11.5319
cassava4.1_022281m	27.3322	0	0.638738	0.493861	1.08672	0	2.60159	3.67829	0.719594	0
cassava4.1_029735m	1.69968	4.31297	4.17841	1.02723	10.5133	8.11091	4.96148	10.3227	4.35207	2.91847
cassava4.1_016818m	327.79	8.02668	14.9574	24.6458	11.6287	18.1834	62.5027	91.0276	130.729	46.1848
cassava4.1_011874m	5.08392	2.03905	1.48806	1.09629	2.57482	2.59982	4.66836	13.2584	2.83431	3.45167
cassava4.1_022320m	8.99506	0.221462	0.101519	0.265033	0.178311	0.206601	22.1988	6.47997	5.07081	3.15377
cassava4.1_006693m	119.607	141.072	266.621	235.714	307.812	396.849	35.8076	9.40507	50.1033	51.3809
cassava4.1_007008m	56.6969	3.6073	9.68278	3.84586	21.3167	20.1527	8.40011	23.5774	8.89641	13.3769
cassava4.1_023078m	4.63643	2.66443	45.8857	0.760553	35.3695	31.5451	2.29731	16.6781	2.93485	5.53771
cassava4.1_005317m	45.3543	4.69496	2.21675	7.39223	1.65313	2.05432	14.7228	12.6806	19.739	8.44353
cassava4.1_006998m	92.6974	0.526734	1.90043	0.181392	3.41065	3.44634	39.6466	66.529	34.6366	81.7541
cassava4.1_012693m	53.8483	58.3122	51.8231	73.8685	69.1399	66.4615	57.6698	60.1459	80.261	57.377
cassava4.1_022506m	1.65456	2.98472	436.161	2.29524	192.073	215.114	4.48984	64.1503	4.22134	11.907
cassava4.1_013580m	22.458	28.2489	43.9069	27.825	34.9245	29.2662	24.0344	19.4391	23.7052	11.4942
cassava4.1_028653m	35.7252	3.81444	28.0287	0	18.0537	14.2171	3.09308	7.52724	1.56446	2.72881
cassava4.1_018714m	212.293	112.423	117.262	157.104	124.152	92.9437	160.308	96.092	238.055	143.199
cassava4.1_020219m	20.5373	56.4708	62.7894	40.5817	40.9403	36.761	34.1467	41.2201	50.8934	59.2355
cassava4.1_004280m	97.712	125.369	126.678	78.0524	107.962	89.8229	91.2835	68.2973	81.6376	119.396
cassava4.1_020889m	13.1456	14.2948	7.75069	9.53233	12.1948	10.8182	16.8139	9.23098	18.2173	10.0919
cassava4.1_033137m	0.606197	1.05543	0.901333	1.912	0.423724	0.95017	1.1497	1.43081	0.812109	2.29651
cassava4.1_011317m	16.6751	35.7862	17.7736	27.6599	15.6232	17.5976	14.7496	16.3285	20.67	15.769
cassava4.1_013346m	13.6072	21.5476	28.4711	19.7116	18.2818	18.9928	19.7393	19.8063	16.5811	23.2485
cassava4.1_019724m	306.604	2462	4266.46	1301.14	1472.52	2652.32	366.493	969.975	570.763	56.9686
cassava4.1_016083m	28.3981	19.9589	24.6736	25.0389	29.619	27.144	29.3567	25.5053	25.1949	31.6763
cassava4.1_004244m	7.72228	9.60328	10.7414	11.1338	11.0795	10.4564	8.58644	10.1764	8.35719	9.02688
cassava4.1_012046m	6.61723	17.5909	7.89954	22.6287	16.0938	13.3238	15.4245	8.92024	10.6102	6.92346
cassava4.1_015503m	16.3888	0.115646	0.566146	0.822795	6.19015	4.4421	5.3323	27.3986	2.87164	28.9877
cassava4.1_031394m	33.7531	2.08393	4.04419	0.143836	5.43217	7.15968	9.36295	19.936	11.4704	14.4018
cassava4.1_006815m	9.34524	8.44265	8.4592	3.55578	10.9757	10.3138	6.54185	11.6545	6.77456	8.50047
cassava4.1_029767m	247.552	102.299	105.669	87.5753	103.396	96.1293	147.971	208.13	150.914	176.781
cassava4.1_032706m	0	0	0	0	0	0	1.38563	0	0	0
cassava4.1_030984m	110.699	99.0893	28.8649	42.3797	33.9122	43.7299	134.777	64.6978	162.977	87.5072
cassava4.1_019355m	82.2702	0.915582	0.887005	1.08247	1.12529	2.01587	17.2929	23.4285	60.494	6.96967
cassava4.1_005104m	2.0848	5.952	6.47485	3.8615	7.91036	5.63244	6.08548	4.98871	4.83629	5.83989
cassava4.1_028369m	0.83831	8.3959	4.12208	7.35979	4.75948	4.18209	3.86791	2.69515	1.80816	2.32237
cassava4.1_020038m	0	0	0	0	0	0	0	6.73376	2.92002	1.92764
cassava4.1_003223m	1.1745	0.148261	0.749739	0.272253	2.35718	1.65893	1.5082	24.1201	0.995517	13.0648
cassava4.1_029570m	0.350409	0.676326	1.97177	0	0	0	0	0.232943	0.797682	3.3104
cassava4.1_010973m	18.1271	12.3539	10.5996	12.4103	11.0373	12.2233	19.6455	12.6413	14.3757	14.3018
cassava4.1_004931m	13.2441	33.4949	74.53	43.1318	34.1618	45.1165	15.5457	38.4334	16.4398	10.2638
cassava4.1_004059m	16.1674	21.7037	32.0878	39.235	32.2641	28.9342	14.5139	24.3319	14.5021	17.368
cassava4.1_022081m	31.1713	24.2848	15.1615	32.1728	6.69898	13.0105	22.9484	9.47213	23.0189	18.1468
cassava4.1_011901m	23.2211	39.0861	36.0979	30.481	35.3819	35.3334	22.0816	28.4291	30.4844	35.4764
cassava4.1_020866m	0.459396	0.87811	0.429297	2.78063	0.367582	1.0252	0.71695	0.909939	1.05025	1.67977
cassava4.1_014150m	0.528812	19.8402	22.3816	10.2291	18.0705	19.5383	26.6833	27.9851	27.0369	30.8921
cassava4.1_016378m	8.88506	5.75844	9.75022	7.82285	11.394	9.47751	6.65444	8.94614	6.34716	6.14166
cassava4.1_019653m	28.6637	6.30617	5.58526	9.88062	5.80236	8.19117	5.56271	14.0159	5.1731	5.41484
cassava4.1_016244m	1.86431	0.242539	7.63927	0.566637	2.27294	2.59788	3.56254	6.56065	0.297841	4.71235
cassava4.1_008120m	12.3372	18.3772	14.117	8.68618	10.2498	10.1162	15.4801	9.80731	19.6568	19.5865
cassava4.1_012183m	102.663	0.716056	8.50181	2.2378	11.6935	4.57751	187.986	17.6954	43.4045	24.6037
cassava4.1_027601m	6.34196	0	0	0	0	0	0.389668	0.655438	0.574571	0
cassava4.1_008276m	21.2126	13.6997	12.0991	11.6071	11.0737	10.7057	22.1704	16.7549	22.7894	18.8314
cassava4.1_029835m	1.62039	0	0	0	0	0	0	0	0	0
cassava4.1_004871m	0.946482	3.2788	3.26173	2.09427	3.06838	3.46067	1.92565	1.87557	0.637	1.12005
cassava4.1_006222m	6.74775	15.6865	8.76074	11.2453	6.74069	6.37662	9.02823	8.57923	13.6107	9.53202
cassava4.1_004380m	4.5758	5.5905	7.9418	4.44428	10.2462	10.3438	7.00795	7.43292	5.59098	6.56888
cassava4.1_028388m	0.996323	0	0	0	0	0	0.430765	5.04351	0	0.0974635
cassava4.1_021016m	0.210517	0.296894	2.38408	0.617901	2.3559	2.65684	2.73186	2.82602	1.07435	2.12047
cassava4.1_011854m	19.0291	3.75632	1.39457	1.57875	1.73567	3.18632	10.5711	9.98368	3.3519	4.08081
cassava4.1_008398m	5.71698	7.50401	7.74595	5.44145	13.4244	7.49211	10.7056	10.2849	7.42373	9.34044
cassava4.1_025403m	4.29027	7.19798	3.67134	3.26244	4.27512	3.08168	2.88262	2.40287	1.60176	3.16128
cassava4.1_000655m	1.44418	2.04648	2.45676	1.30614	2.83667	3.53555	2.09697	2.49626	1.51869	1.43762
cassava4.1_017931m	7.37933	1.44091	7.52814	5.9068	1.0943	0.507119	2.29051	3.09746	1.37261	12.3893
cassava4.1_025213m	8.42844	7.55877	15.3916	10.6444	41.1009	23.0305	6.62241	9.79489	8.19011	7.19565
cassava4.1_003741m	96.9383	53.4725	204.158	59.966	104.442	121.209	59.6378	117.42	43.0754	48.1768
cassava4.1_020496m	12.8972	4896.19	3136.81	478.121	2635.2	2965.4	79.235	69.2559	304.119	2.82896
cassava4.1_021706m	2.06753	0.412711	0.201597	1.13941	0.791265	0.320494	10.5921	5.24714	1.60805	5.94456
cassava4.1_001505m	6.44049	11.383	12.9947	12.9925	13.8333	14.0676	16.338	11.3367	16.7151	14.5402
cassava4.1_026000m	0	0	0	0.295897	0	0.608506	1.26386	0.553344	0.450808	0
cassava4.1_014220m	64.0912	56.1355	38.2273	69.207	41.9617	38.1346	79.1568	46.6203	126.639	63.0412
cassava4.1_007891m	3.73326	14.1914	13.9907	24.9338	33.2481	48.45	4.74756	5.09004	6.42624	4.28689
cassava4.1_011610m	23.6911	15.2721	17.927	15.9114	19.8706	23.6332	20.5527	18.8684	23.0891	30.6575
cassava4.1_030455m	3.54897	2.09921	24.1357	0.410001	17.7811	21.4602	3.35087	10.7145	2.27468	1.66059
cassava4.1_015878m	16.0523	0.0826834	0.22911	0	0	0	0.384721	2.95213	0.094931	1.05908
cassava4.1_000262m	1.82683	2.53619	3.34323	4.55361	3.4321	3.2845	3.0017	3.28624	1.51248	2.00593
cassava4.1_002468m	20.3286	33.3582	24.1623	41.7567	23.65	26.2109	27.9681	24.3499	22.7114	25.294
cassava4.1_023026m	2.51358	0.970796	65.9305	0.472277	22.8138	25.2502	1.35263	14.4768	0.581905	3.37876
cassava4.1_021345m	2.38499	4.56734	6.52738	4.01286	4.53697	3.75251	5.92228	4.44711	3.19568	6.98232
cassava4.1_009573m	25.6346	59.1111	35.3813	45.3783	35.5447	39.7689	32.716	44.2191	36.6495	30.8555
cassava4.1_012424m	47.3834	81.0964	65.2104	94.5097	39.8575	48.5001	65.1934	35.9112	68.6462	55.2569
cassava4.1_007765m	10.4555	6.91032	4.0751	7.14357	5.26961	4.4937	8.25277	11.6923	4.93219	6.83488
cassava4.1_000411m	12.8111	27.7468	23.7218	27.1642	23.1669	22.7814	17.0167	23.422	14.2038	20.0995
cassava4.1_021723m	4.85342	0.106105	0	0.169715	0	0.0826857	18.1791	0.440242	1.75291	1.90415
cassava4.1_034264m	0.652319	0	0.196992	0.0757394	0	0.154418	0.578745	0.139779	0.85725	0.0768674
cassava4.1_003457m	2.13946	1.79657	1.08932	5.82822	1.27765	1.49159	1.41104	1.58575	2.4906	0.761984
cassava4.1_015381m	35.0677	28.0419	24.7584	34.5715	36.8967	33.358	26.958	41.2093	33.5971	26.5511
cassava4.1_014886m	9.39042	10.9568	19.7112	13.3501	14.3234	11.9041	11.3849	8.19614	16.5972	16.5858
cassava4.1_009586m	2.29419	8.93821	11.8659	11.0988	11.6787	14.8007	7.55433	6.43751	3.189	5.50289
cassava4.1_024652m	19.2668	2.53049	11.3118	1.9298	6.94015	7.37953	3.69727	7.74206	2.90347	5.14961
cassava4.1_023826m	1.1748	0	0.0759041	0	0.584134	0.242213	1.99806	0.216137	0.0950591	0.0593058
cassava4.1_000041m	11.1457	9.8213	10.9358	12.9091	13.1095	12.1505	20.891	27.6139	16.7632	12.8801
cassava4.1_000023m	1.11323	4.42475	2.47168	2.75198	3.66152	3.63362	2.61979	1.84083	1.57322	1.97474
cassava4.1_002773m	3.71185	11.4174	9.83518	7.28121	6.30499	6.0182	6.34945	5.70209	5.06985	7.05339
cassava4.1_015085m	486.817	254.02	242.296	229.948	194.448	189.012	199.044	303.551	344.112	230.615
cassava4.1_004393m	42.5826	26.1966	24.1439	47.7131	23.451	24.0692	30.7083	36.5838	54.7837	38.6367
cassava4.1_013240m	1.86061	5.65339	0.982517	8.6155	0	0.110774	3.42611	0.599799	5.03228	12.1032
cassava4.1_028606m	1.23348	0.297763	2.54345	0	2.682	2.9436	1.55117	2.99871	0.17799	3.34085
cassava4.1_026272m	20.3926	0	0.8338	0	0	0.675647	0.711242	0.148497	0.264173	13.1393
cassava4.1_000851m	13.7408	29.1565	19.6288	27.0154	19.4109	19.8647	21.4462	16.1671	21.4276	17.338
cassava4.1_010064m	7.37362	7.63995	7.9275	7.03072	8.50016	7.93937	7.67377	7.5284	7.34364	8.23629
cassava4.1_025214m	1.59733	0	0	0	0	0	0	0	0	1.23334
cassava4.1_021897m	1.05929	0	0	0	0	0.901256	7.49417	4.29044	12.2876	7.81464
cassava4.1_033631m	8.99444	0	0	0	0.291265	0.410148	1.15188	0.730359	0.420261	1.4748
cassava4.1_012013m	22.7424	10.0502	16.2447	10.9023	18.1621	12.8511	11.5016	22.1996	13.5701	13.9968
cassava4.1_020465m	0.62203	1270.88	267.091	249.195	387.877	414.374	16.9585	13.3846	53.8	0.161089
cassava4.1_010743m	14.3682	7.65462	12.3873	12.8368	10.61	10.8466	6.03432	7.22845	10.5188	13.2644
cassava4.1_016679m	113.187	106.972	89.7417	82.7465	66.696	69.9438	82.921	77.4537	88.8115	113.356
cassava4.1_018957m	98.588	66.3408	79.9869	65.3705	73.9703	94.2597	55.1117	95.2216	61.7151	50.0648
cassava4.1_017043m	13.8737	19.5961	11.1829	16.4538	14.3578	12.5618	14.622	12.9896	11.8403	11.0549
cassava4.1_004531m	13.0206	10.6042	14.4695	9.99731	12.8494	14.3899	12.5746	8.96226	6.91419	10.8013
cassava4.1_017594m	20.8286	15.1059	10.3645	15.3612	11.5103	21.3999	10.765	6.86708	9.97205	5.07087
cassava4.1_009642m	3.53251	1.67699	1.71357	1.25574	2.2055	1.61957	5.91115	3.89562	1.78482	4.04513
cassava4.1_015636m	21.1175	11.4787	12.709	13.6285	13.8115	17.7404	20.4364	22.9156	11.0041	15.3075
cassava4.1_016168m	9.32072	11.4737	15.0601	9.93205	9.74996	12.9809	9.04985	10.4207	9.66047	15.2622
cassava4.1_003431m	3.62586	13.5	5.99231	11.1441	5.4021	5.1982	5.98688	7.62504	6.07603	8.48688
cassava4.1_024255m	8.67207	2.33204	4.24191	3.66094	6.56265	5.66282	3.6744	10.5235	1.82361	2.93103
cassava4.1_032980m	0.495273	1.61031	1.3492	1.50113	1.25236	1.45566	1.17029	0.969414	0.483035	0.637175
cassava4.1_021088m	7.84051	14.157	10.8938	13.4262	6.15405	10.55	7.9678	5.17531	7.0501	5.18343
cassava4.1_033834m	2.53028	0	0.850751	0	0.252871	0	0	0	0	0
cassava4.1_018795m	12.3983	0	3.1384	0	3.04177	3.17927	0.339661	4.77656	0	1.24016
cassava4.1_027141m	6.689	10.1375	15.9387	16.7082	16.1208	17.7775	8.09095	11.9913	5.29144	6.23997
[truncated: 24,363 more rows]

## Sheet: SC124 drought stressed
gene	SC124-1	SC124-20	SC124-DSC12D	SC124-DSC18Dck	SC124-DSC3Dck	SC124-DSCC18D	SC124-DSCC3D	SC124-DSCC3Dck	SC124-US12D	SC124-US12Dck	SC124-US18D	SC124-US3D
[truncated: 25,228 more rows]
